# Supplementary material for: Manipulation on active electronic states of metastable phase β-NiMoO4 for large current density hydrogen evolution
Source: Nat Commun. 2021 Oct 13;12:5960. doi: 10.1038/s41467-021-26256-1 (PMC8514534; doi:10.1038/s41467-021-26256-1)
Supplement: Supplementary file 3 — Source Data [file 41467_2021_26256_MOESM3_ESM.xlsx]

## Sheet: Fig 1b
	P-NiMoHZ		NiMoO4						beta		alpha
4.85	1252	5.06137	-40					23.358	15	14.297	48
4.87046	1222	5.08183	-15					25.554	10	16.102	2.4
4.89091	1175	5.10228	-66					26.552	25	19.008	6.6
4.91137	1203	5.12274	-24					26.579	100	20.291	1.2
4.93183	1152	5.14319	-35					27.192	31	21.738	1.8
4.95228	1177	5.16365	-74					27.212	4	23.96	9
4.97274	1206	5.1841	-58					27.48	13	25.332	28.8
4.99319	1206	5.20456	-26					28.47	17	28.162	3
5.01365	1176	5.22502	-48					29.146	1	28.822	60
5.03411	1185	5.24547	-94					32.14	18	29.736	1.2
5.05456	1199	5.26593	-51					32.142	7	32.303	18
5.07502	1195	5.28639	-38					32.97	9	32.581	27.6
5.09547	1200	5.30684	-62					33.692	12	32.815	21.6
5.11593	1206	5.3273	-54					33.737	15	36.418	0.6
5.13639	1201	5.34775	-58					36.707	3	38.592	9.6
5.15684	1141	5.36821	-31					36.905	11	38.73	6
5.1773	1190	5.38867	-78					38.774	2	39.01	2.4
5.19775	1182	5.40912	-38					38.892	6	39.419	0.6
5.21821	1195	5.42958	-69					38.952	8	41.225	16.8
5.23867	1239	5.45004	-51					40.296	2	41.906	0.6
5.25912	1156	5.47049	-118					40.339	8	43.166	3
5.27958	1152	5.49095	-38					41.744	8	43.253	3
5.30004	1154	5.5114	-7					42.643	3	43.871	27
5.32049	1138	5.53186	-66					42.925	1	45.353	0.6
5.34095	1171	5.55232	-38					43.316	2	45.74	1.8
5.3614	1128	5.57277	-57					43.61	4	46.358	4.8
5.38186	1175	5.59323	-103					43.735	3	47.41	14.4
5.40232	1157	5.61369	-84					43.853	1	49.296	1.2
5.42277	1166	5.63414	-95					43.875	3	49.611	1.8
5.44323	1161	5.6546	-68					44.999	3	49.843	1.2
5.46369	1168	5.67505	-96					45.231	5	50.643	1.2
5.48414	1126	5.69551	-100					45.569	3	51.941	0.6
5.5046	1147	5.71596	-139					46.328	3	52.977	1.2
5.52505	1169	5.73642	-100					47.169	10	53.344	6
5.54551	1222	5.75688	-94					47.549	9	--	--
5.56597	1129	5.77733	-125					47.594	1	--	--
5.58642	1121	5.79779	-88					47.762	2	--	--
5.60688	1141	5.81825	-91					48.915	3	--	--
5.62733	1179	5.8387	-118					51.607	2	--	--
5.64779	1139	5.85916	-130					52.154	15	--	--
5.66825	1099	5.87962	-134					52.506	3	--	--
5.6887	1113	5.90007	-122					53.583	5	--	--
5.70916	1152	5.92053	-118					53.654	6	--	--
5.72962	1167	5.94098	-133					53.924	10	--	--
5.75007	1186	5.96144	-85					54.567	2	--	--
5.77053	1086	5.98189	-77					54.595	2	--	--
5.79098	1130	6.00235	-104					54.74	7	--	--
5.81144	1124	6.02281	-116					55.121	1	--	--
5.8319	1150	6.04326	-149					55.724	6	--	--
5.85235	1156	6.06372	-126					56.132	3	--	--
5.87281	1131	6.08418	-102					56.221	2	--	--
5.89326	1093	6.10463	-112					56.334	1	--	--
5.91372	1098	6.12509	-114					56.421	2	--	--
5.93418	1177	6.14555	-174					56.694	1	--	--
5.95463	1101	6.166	-144					56.939	3	--	--
5.97509	1122	6.18646	-133					57.318	1	--	--
5.99555	1145	6.20691	-145					58.497	5	--	--
6.016	1092	6.22737	-145					58.916	3	--	--
6.03646	1142	6.24783	-106					59.119	4	--	--
6.05691	1120	6.26828	-103					60.015	2	--	--
6.07737	1130	6.28874	-99					60.097	4	--	--
6.09783	1148	6.30919	-136					60.427	4	--	--
6.11828	1139	6.32965	-166					60.453	12	--	--
6.13874	1056	6.35011	-140					61.102	1	--	--
6.15919	1094	6.37056	-135					61.182	2	--	--
6.17965	1093	6.39102	-134					61.218	1	--	--
6.20011	1102	6.41148	-156					61.747	3	--	--
6.22056	1122	6.43193	-191					62.082	4	--	--
6.24102	1088	6.45239	-183					62.698	3	--	--
6.26148	1109	6.47284	-108					63.279	3	--	--
6.28193	1101	6.4933	-153					63.351	4	--	--
6.30239	1139	6.51375	-160					63.598	3	--	--
6.32284	1086	6.53421	-174					63.729	3	--	--
6.3433	1089	6.55467	-165					64.611	7	--	--
6.36376	1078	6.57512	-184					64.772	5	--	--
6.38421	1063	6.59558	-123					65.113	5	--	--
6.40467	1127	6.61604	-185					66.973	5	--	--
6.42512	1062	6.63649	-108					67.438	4	--	--
6.44558	1084	6.65695	-200					67.753	2	--	--
6.46604	1091	6.6774	-190					68.236	2	--	--
6.48649	1141	6.69786	-162					69.288	3	--	--
6.50695	1103	6.71832	-186					70.003	2	--	--
6.5274	1067	6.73877	-200					71.595	1	--	--
6.54786	1076	6.75923	-153					71.607	1	--	--
6.56832	1071	6.77968	-181					73.955	3	--	--
6.58877	1083	6.80014	-191					74.009	3	--	--
6.60923	1066	6.8206	-143					74.697	1	--	--
6.62969	1062	6.84105	-184					74.787	2	--	--
6.65014	1099	6.86151	-194					74.939	2	--	--
6.6706	1051	6.88197	-178					76.327	3	--	--
6.69105	1025	6.90242	-159					76.69	4	--	--
6.71151	1034	6.92288	-173					77.145	2	--	--
6.73197	1012	6.94334	-203					77.279	2	--	--
6.75242	1108	6.96379	-229					77.435	1	--	--
6.77288	1040	6.98425	-188					77.976	2	--	--
6.79334	1048	7.0047	-204					79.644	1	--	--
6.81379	1080	7.02516	-185					80.717	2	--	--
6.83425	1030	7.04561	-183					81.303	1	--	--
6.8547	1106	7.06607	-212					82.59	2	--	--
6.87516	1072	7.08653	-176					82.625	2	--	--
6.89562	1060	7.10698	-191					83.19	1	--	--
6.91607	1088	7.12744	-214					83.649	2	--	--
6.93653	1026	7.1479	-194					84.923	1	--	--
6.95698	1069	7.16835	-210					84.987	2	--	--
6.97744	1072	7.18881	-231					85.033	2	--	--
6.9979	1016	7.20927	-197					86.394	2	--	--
7.01835	1046	7.22972	-211					86.817	1	--	--
7.03881	1023	7.25018	-234					87.06	2	--	--
7.05927	1013	7.27063	-207					87.226	2	--	--
7.07972	1033	7.29109	-183					88.216	2	--	--
7.10018	1063	7.31154	-231					89.265	3	--	--
7.12063	1051	7.332	-243					89.69	1	--	--
7.14109	1007	7.35246	-201					89.773	3	--	--
7.16155	1013	7.37291	-199					90.268	2	--	--
7.182	1023	7.39337	-178					91.375	1	--	--
7.20246	1035	7.41383	-212					93.275	1	--	--
7.22291	1013	7.43428	-212					93.332	1	--	--
7.24337	1030	7.45474	-226					93.793	2	--	--
7.26383	1016	7.47519	-203					93.991	2	--	--
7.28428	999	7.49565	-258					94.472	1	--	--
7.30474	1030	7.51611	-197					95.356	1	--	--
7.32519	1051	7.53656	-238					95.891	2	--	--
7.34565	1029	7.55702	-242					95.904	1	--	--
7.36611	1030	7.57748	-207					98.289	1	--	--
7.38656	1013	7.59793	-236
7.40702	1035	7.61839	-234
7.42748	1024	7.63884	-222
7.44793	1033	7.6593	-225
7.46839	1003	7.67976	-259
7.48884	1051	7.70021	-219
7.5093	1043	7.72067	-225
7.52976	998	7.74113	-213
7.55021	1062	7.76158	-220
7.57067	971	7.78204	-212
7.59113	1005	7.80249	-252
7.61158	1015	7.82295	-220
7.63204	1016	7.8434	-288
7.65249	1007	7.86386	-213
7.67295	1030	7.88432	-249
7.69341	980	7.90477	-200
7.71386	992	7.92523	-220
7.73432	1040	7.94569	-219
7.75477	1005	7.96614	-239
7.77523	1016	7.9866	-233
7.79569	996	8.00705	-226
7.81614	1003	8.02751	-242
7.8366	1001	8.04797	-246
7.85705	999	8.06842	-233
7.87751	1009	8.08888	-236
7.89797	1030	8.10933	-227
7.91842	981	8.12979	-258
7.93888	1033	8.15025	-271
7.95934	984	8.1707	-291
7.97979	982	8.19116	-252
8.00025	977	8.21162	-241
8.0207	968	8.23207	-233
8.04116	981	8.25253	-264
8.06162	996	8.27299	-245
8.08207	1002	8.29344	-241
8.10253	1033	8.3139	-265
8.12298	1004	8.33435	-224
8.14344	970	8.35481	-298
8.1639	989	8.37527	-251
8.18435	979	8.39572	-262
8.20481	1010	8.41618	-283
8.22527	980	8.43663	-270
8.24572	1003	8.45709	-260
8.26618	974	8.47755	-253
8.28663	994	8.498	-253
8.30709	1005	8.51846	-296
8.32755	1014	8.53891	-286
8.348	998	8.55937	-301
8.36846	938	8.57983	-287
8.38891	958	8.60028	-271
8.40937	1001	8.62074	-260
8.42983	1000	8.64119	-241
8.45028	989	8.66165	-282
8.47074	970	8.68211	-284
8.49119	1010	8.70256	-311
8.51165	974	8.72302	-277
8.53211	957	8.74348	-280
8.55256	948	8.76393	-253
8.57302	970	8.78439	-289
8.59348	972	8.80485	-285
8.61393	962	8.8253	-275
8.63439	986	8.84576	-273
8.65484	944	8.86621	-233
8.6753	965	8.88667	-304
8.69576	971	8.90713	-261
8.71621	962	8.92758	-287
8.73667	954	8.94804	-268
8.75713	1011	8.96849	-282
8.77758	973	8.98895	-267
8.79804	947	9.00941	-285
8.81849	987	9.02986	-275
8.83895	992	9.05032	-280
8.85941	994	9.07077	-260
8.87986	990	9.09123	-289
8.90032	938	9.11169	-256
8.92077	976	9.13214	-303
8.94123	948	9.1526	-301
8.96169	930	9.17306	-263
8.98214	970	9.19351	-269
9.0026	948	9.21397	-274
9.02306	999	9.23442	-305
9.04351	951	9.25488	-287
9.06397	952	9.27534	-268
9.08442	968	9.29579	-305
9.10488	949	9.31625	-264
9.12534	949	9.3367	-325
9.14579	970	9.35716	-287
9.16625	972	9.37762	-278
9.1867	923	9.39807	-288
9.20716	949	9.41853	-348
9.22762	971	9.43899	-310
9.24807	949	9.45944	-288
9.26853	946	9.4799	-286
9.28899	951	9.50035	-316
9.30944	942	9.52081	-299
9.3299	961	9.54127	-271
9.35035	934	9.56172	-272
9.37081	949	9.58218	-292
9.39127	934	9.60263	-290
9.41172	976	9.62309	-259
9.43218	977	9.64355	-320
9.45263	924	9.664	-289
9.47309	916	9.68446	-329
9.49355	929	9.70491	-271
9.514	948	9.72537	-288
9.53446	961	9.74583	-283
9.55491	957	9.76628	-268
9.57537	924	9.78674	-282
9.59583	911	9.8072	-333
9.61628	945	9.82765	-310
9.63674	967	9.84811	-315
9.6572	929	9.86857	-309
9.67765	928	9.88902	-323
9.69811	964	9.90948	-343
9.71856	954	9.92993	-328
9.73902	944	9.95039	-310
9.75948	943	9.97085	-337
9.77993	958	9.9913	-329
9.80039	983	10.0117	-281
9.82085	942	10.0322	-310
9.8413	915	10.0527	-308
9.86175	956	10.0731	-320
9.88221	958	10.0936	-308
9.90267	957	10.114	-310
9.92312	952	10.1345	-292
9.94358	971	10.1549	-264
9.96403	936	10.1754	-290
9.98449	936	10.1959	-311
10.0049	948	10.2163	-284
10.0254	928	10.2368	-327
10.0459	954	10.2572	-317
10.0663	927	10.2777	-279
10.0868	936	10.2981	-342
10.1072	942	10.3186	-273
10.1277	942	10.3391	-302
10.1481	951	10.3595	-328
10.1686	957	10.38	-299
10.189	946	10.4004	-298
10.2095	935	10.4209	-319
10.23	936	10.4413	-329
10.2504	920	10.4618	-310
10.2709	934	10.4822	-272
10.2913	929	10.5027	-300
10.3118	940	10.5232	-296
10.3322	938	10.5436	-286
10.3527	937	10.5641	-294
10.3732	972	10.5845	-326
10.3936	946	10.605	-323
10.4141	944	10.6254	-340
10.4345	928	10.6459	-326
10.455	895	10.6663	-300
10.4754	953	10.6868	-317
10.4959	917	10.7073	-351
10.5163	936	10.7277	-291
10.5368	955	10.7482	-320
10.5573	917	10.7686	-327
10.5777	923	10.7891	-314
10.5982	923	10.8095	-316
10.6186	922	10.83	-284
10.6391	944	10.8505	-301
10.6595	937	10.8709	-319
10.68	933	10.8914	-319
10.7005	914	10.9118	-356
10.7209	941	10.9323	-300
10.7414	917	10.9527	-322
10.7618	939	10.9732	-330
10.7823	938	10.9937	-324
10.8027	935	11.0141	-306
10.8232	923	11.0346	-293
10.8437	930	11.055	-319
10.8641	962	11.0755	-322
10.8846	962	11.0959	-281
10.905	962	11.1164	-304
10.9255	945	11.1368	-272
10.9459	947	11.1573	-318
10.9664	947	11.1777	-330
10.9868	928	11.1982	-281
11.0073	972	11.2187	-280
11.0277	940	11.2391	-307
11.0482	913	11.2596	-293
11.0687	944	11.28	-305
11.0891	923	11.3005	-297
11.1096	954	11.3209	-302
11.13	935	11.3414	-303
11.1505	949	11.3619	-297
11.1709	935	11.3823	-267
11.1914	914	11.4028	-311
11.2119	958	11.4232	-319
11.2323	924	11.4437	-315
11.2528	957	11.4641	-321
11.2732	918	11.4846	-323
11.2937	954	11.5051	-289
11.3141	945	11.5255	-325
11.3346	940	11.546	-310
11.3551	930	11.5664	-299
11.3755	930	11.5869	-298
11.396	899	11.6073	-296
11.4164	925	11.6278	-319
11.4369	926	11.6483	-347
11.4573	927	11.6687	-295
11.4778	939	11.6892	-304
11.4983	962	11.7096	-295
11.5187	911	11.7301	-303
11.5392	934	11.7505	-338
11.5596	918	11.771	-304
11.5801	934	11.7914	-303
11.6005	928	11.8119	-311
11.621	946	11.8323	-285
11.6414	982	11.8528	-312
11.6619	921	11.8733	-312
11.6823	932	11.8937	-328
11.7028	931	11.9142	-309
11.7233	958	11.9346	-331
11.7437	953	11.9551	-317
11.7642	949	11.9755	-321
11.7846	933	11.996	-311
11.8051	937	12.0165	-304
11.8255	917	12.0369	-283
11.846	951	12.0574	-298
11.8665	974	12.0778	-278
11.8869	897	12.0983	-317
11.9074	971	12.1187	-291
11.9278	944	12.1392	-309
11.9483	967	12.1596	-324
11.9687	932	12.1801	-305
11.9892	938	12.2006	-312
12.0097	908	12.221	-309
12.0301	962	12.2415	-287
12.0506	914	12.2619	-330
12.071	921	12.2824	-327
12.0915	942	12.3028	-276
12.1119	920	12.3233	-296
12.1324	943	12.3438	-324
12.1528	944	12.3642	-282
12.1733	974	12.3847	-313
12.1938	937	12.4051	-307
12.2142	960	12.4256	-327
12.2347	958	12.446	-313
12.2551	970	12.4665	-319
12.2756	937	12.487	-327
12.296	962	12.5074	-285
12.3165	939	12.5279	-280
12.3369	970	12.5483	-290
12.3574	958	12.5688	-294
12.3779	982	12.5892	-333
12.3983	921	12.6097	-280
12.4188	974	12.6301	-296
12.4392	933	12.6506	-312
12.4597	961	12.671	-312
12.4801	968	12.6915	-294
12.5006	938	12.712	-315
12.5211	946	12.7324	-313
12.5415	961	12.7529	-287
12.562	951	12.7733	-328
12.5824	953	12.7938	-328
12.6029	944	12.8142	-278
12.6233	949	12.8347	-329
12.6438	969	12.8552	-262
12.6642	951	12.8756	-310
12.6847	949	12.8961	-299
12.7052	963	12.9165	-309
12.7256	979	12.937	-316
12.7461	935	12.9574	-285
12.7665	977	12.9779	-334
12.787	957	12.9984	-297
12.8074	929	13.0188	-290
12.8279	898	13.0393	-294
12.8483	951	13.0597	-296
12.8688	969	13.0802	-291
12.8893	972	13.1006	-308
12.9097	937	13.1211	-299
12.9302	951	13.1415	-325
12.9506	954	13.162	-294
12.9711	929	13.1825	-320
12.9915	936	13.2029	-325
13.012	980	13.2234	-285
13.0325	948	13.2438	-278
13.0529	963	13.2643	-304
13.0734	932	13.2847	-281
13.0938	965	13.3052	-288
13.1143	938	13.3256	-278
13.1347	939	13.3461	-286
13.1552	992	13.3666	-265
13.1756	969	13.387	-326
13.1961	987	13.4075	-332
13.2166	963	13.4279	-326
13.237	974	13.4484	-322
13.2575	979	13.4688	-323
13.2779	927	13.4893	-286
13.2984	987	13.5098	-324
13.3188	956	13.5302	-325
13.3393	985	13.5507	-303
13.3598	946	13.5711	-318
13.3802	946	13.5916	-302
13.4007	958	13.612	-314
13.4211	955	13.6325	-325
13.4416	941	13.653	-326
13.462	935	13.6734	-311
13.4825	960	13.6939	-303
13.503	996	13.7143	-335
13.5234	946	13.7348	-375
13.5439	953	13.7552	-301
13.5643	944	13.7757	-305
13.5848	963	13.7961	-292
13.6052	937	13.8166	-291
13.6257	962	13.837	-295
13.6461	962	13.8575	-257
13.6666	946	13.878	-270
13.687	975	13.8984	-307
13.7075	960	13.9189	-279
13.728	926	13.9393	-264
13.7484	949	13.9598	-309
13.7689	938	13.9802	-294
13.7893	935	14.0007	-293
13.8098	951	14.0212	-263
13.8302	943	14.0416	-288
13.8507	1004	14.0621	-227
13.8712	975	14.0825	-234
13.8916	970	14.103	-198
13.9121	969	14.1234	-204
13.9325	952	14.1439	-172
13.953	931	14.1644	-152
13.9734	919	14.1848	-142
13.9939	956	14.2053	-93
14.0144	934	14.2257	-89
14.0348	947	14.2462	-26
14.0553	917	14.2666	-47
14.0757	929	14.2871	-75
14.0962	941	14.3076	-59
14.1166	954	14.328	-93
14.1371	934	14.3485	-125
14.1576	958	14.3689	-120
14.178	960	14.3894	-181
14.1985	951	14.4098	-227
14.2189	933	14.4303	-215
14.2394	942	14.4507	-287
14.2598	946	14.4712	-311
14.2803	908	14.4916	-295
14.3007	927	14.5121	-301
14.3212	922	14.5326	-278
14.3416	923	14.553	-256
14.3621	970	14.5735	-275
14.3826	945	14.5939	-301
14.403	925	14.6144	-341
14.4235	953	14.6348	-293
14.4439	940	14.6553	-296
14.4644	937	14.6758	-287
14.4848	950	14.6962	-322
14.5053	923	14.7167	-313
14.5258	931	14.7371	-311
14.5462	954	14.7576	-317
14.5667	932	14.778	-356
14.5871	959	14.7985	-302
14.6076	947	14.8189	-323
14.628	959	14.8394	-358
14.6485	945	14.8599	-335
14.669	938	14.8803	-334
14.6894	935	14.9008	-312
14.7099	952	14.9212	-338
14.7303	977	14.9417	-331
14.7508	968	14.9621	-316
14.7712	953	14.9826	-337
14.7917	987	15.003	-310
14.8121	933	15.0235	-322
14.8326	958	15.044	-325
14.853	957	15.0644	-340
14.8735	962	15.0849	-332
14.894	983	15.1053	-304
14.9144	975	15.1258	-346
14.9349	972	15.1463	-336
14.9553	919	15.1667	-330
14.9758	924	15.1872	-327
14.9962	956	15.2076	-341
15.0167	905	15.2281	-338
15.0372	948	15.2485	-333
15.0576	950	15.269	-342
15.0781	972	15.2894	-340
15.0985	966	15.3099	-339
15.119	910	15.3303	-319
15.1394	918	15.3508	-337
15.1599	942	15.3713	-380
15.1804	942	15.3917	-346
15.2008	955	15.4122	-346
15.2213	928	15.4326	-331
15.2417	915	15.4531	-352
15.2622	938	15.4735	-326
15.2826	931	15.494	-335
15.3031	911	15.5145	-362
15.3235	926	15.5349	-345
15.344	948	15.5554	-336
15.3645	953	15.5758	-380
15.3849	921	15.5963	-360
15.4054	934	15.6167	-357
15.4258	951	15.6372	-370
15.4463	921	15.6577	-333
15.4667	961	15.6781	-359
15.4872	921	15.6986	-358
15.5076	968	15.719	-332
15.5281	933	15.7395	-349
15.5486	963	15.7599	-330
15.569	974	15.7804	-325
15.5895	946	15.8008	-374
15.6099	933	15.8213	-326
15.6304	940	15.8418	-341
15.6508	941	15.8622	-362
15.6713	973	15.8827	-319
15.6918	938	15.9031	-326
15.7122	953	15.9236	-352
15.7327	921	15.944	-377
15.7531	910	15.9645	-354
15.7736	930	15.9849	-310
15.794	907	16.0054	-333
15.8145	923	16.0259	-345
15.8349	921	16.0463	-370
15.8554	899	16.0668	-322
15.8759	928	16.0872	-346
15.8963	926	16.1077	-303
15.9168	961	16.1281	-323
15.9372	916	16.1486	-309
15.9577	907	16.1691	-341
15.9781	908	16.1895	-335
15.9986	916	16.21	-309
16.0191	913	16.2304	-338
16.0395	941	16.2509	-352
16.06	928	16.2713	-366
16.0804	937	16.2918	-327
16.1009	930	16.3122	-361
16.1213	953	16.3327	-331
16.1418	930	16.3532	-335
16.1623	937	16.3736	-349
16.1827	927	16.3941	-352
16.2032	921	16.4145	-336
16.2236	947	16.435	-327
16.2441	910	16.4554	-347
16.2645	960	16.4759	-338
16.285	916	16.4963	-362
16.3054	914	16.5168	-328
16.3259	887	16.5373	-360
16.3464	897	16.5577	-332
16.3668	937	16.5782	-350
16.3873	893	16.5986	-357
16.4077	917	16.6191	-377
16.4282	956	16.6395	-348
16.4486	908	16.66	-344
16.4691	909	16.6805	-343
16.4896	924	16.7009	-332
16.51	921	16.7214	-374
16.5305	904	16.7418	-333
16.5509	949	16.7623	-341
16.5714	936	16.7827	-363
16.5918	904	16.8032	-360
16.6123	924	16.8237	-348
16.6327	930	16.8441	-361
16.6532	892	16.8646	-321
16.6736	914	16.885	-366
16.6941	926	16.9055	-370
16.7146	933	16.9259	-332
16.735	924	16.9464	-367
16.7555	896	16.9669	-361
16.7759	928	16.9873	-370
16.7964	917	17.0078	-338
16.8168	896	17.0282	-349
16.8373	918	17.0487	-385
16.8578	927	17.0691	-373
16.8782	927	17.0896	-364
16.8987	922	17.11	-324
16.9191	929	17.1305	-360
16.9396	907	17.151	-344
16.96	923	17.1714	-349
16.9805	918	17.1919	-340
17.0009	919	17.2123	-374
17.0214	904	17.2328	-371
17.0419	930	17.2532	-366
17.0623	903	17.2737	-394
17.0828	903	17.2941	-338
17.1032	923	17.3146	-322
17.1237	897	17.3351	-363
17.1441	930	17.3555	-349
17.1646	901	17.376	-336
17.1851	939	17.3964	-357
17.2055	910	17.4169	-376
17.226	937	17.4373	-367
17.2464	920	17.4578	-376
17.2669	909	17.4782	-382
17.2873	919	17.4987	-341
17.3078	910	17.5192	-374
17.3283	929	17.5396	-361
17.3487	912	17.5601	-387
17.3692	903	17.5805	-343
17.3896	876	17.601	-412
17.4101	923	17.6214	-346
17.4305	915	17.6419	-376
17.451	926	17.6623	-392
17.4714	906	17.6828	-368
17.4919	895	17.7033	-336
17.5124	912	17.7237	-378
17.5328	917	17.7442	-364
17.5533	891	17.7646	-372
17.5737	930	17.7851	-375
17.5942	941	17.8056	-360
17.6146	925	17.826	-365
17.6351	922	17.8465	-366
17.6556	926	17.8669	-336
17.676	897	17.8874	-318
17.6965	904	17.9078	-351
17.7169	938	17.9283	-363
17.7374	938	17.9487	-391
17.7578	911	17.9692	-333
17.7783	894	17.9897	-370
17.7987	896	18.0101	-362
17.8192	900	18.0306	-354
17.8396	905	18.051	-364
17.8601	921	18.0715	-351
17.8806	894	18.0919	-361
17.901	872	18.1124	-363
17.9215	873	18.1329	-382
17.9419	909	18.1533	-366
17.9624	905	18.1738	-385
17.9828	916	18.1942	-388
18.0033	884	18.2147	-346
18.0238	910	18.2351	-375
18.0442	908	18.2556	-381
18.0647	889	18.276	-379
18.0851	902	18.2965	-393
18.1056	956	18.3169	-356
18.126	890	18.3374	-379
18.1465	901	18.3579	-353
18.1669	915	18.3783	-336
18.1874	908	18.3988	-385
18.2079	902	18.4192	-390
18.2283	918	18.4397	-369
18.2488	915	18.4601	-361
18.2692	911	18.4806	-339
18.2897	920	18.5011	-353
18.3102	891	18.5215	-392
18.3306	890	18.542	-381
18.3511	893	18.5624	-356
18.3715	895	18.5829	-349
18.392	908	18.6033	-367
18.4124	904	18.6238	-348
18.4329	897	18.6442	-372
18.4533	912	18.6647	-355
18.4738	928	18.6852	-368
18.4943	874	18.7056	-368
18.5147	917	18.7261	-360
18.5352	892	18.7465	-364
18.5556	912	18.767	-369
18.5761	893	18.7874	-365
18.5965	898	18.8079	-388
18.617	913	18.8284	-343
18.6374	915	18.8488	-352
18.6579	894	18.8693	-335
18.6784	909	18.8897	-347
18.6988	918	18.9102	-353
18.7193	910	18.9306	-344
18.7397	909	18.9511	-315
18.7602	898	18.9716	-336
18.7806	938	18.992	-336
18.8011	895	19.0125	-333
18.8215	885	19.0329	-353
18.842	933	19.0534	-327
18.8625	892	19.0738	-352
18.8829	914	19.0943	-347
18.9034	920	19.1147	-365
18.9238	898	19.1352	-367
18.9443	914	19.1557	-362
18.9647	912	19.1761	-370
18.9852	897	19.1966	-351
19.0056	921	19.217	-385
19.0261	881	19.2375	-387
19.0466	886	19.2579	-395
19.067	920	19.2784	-372
19.0875	893	19.2989	-345
19.1079	913	19.3193	-374
19.1284	925	19.3398	-380
19.1488	901	19.3602	-357
19.1693	923	19.3807	-362
19.1898	886	19.4011	-364
19.2102	902	19.4216	-371
19.2307	920	19.442	-363
19.2511	891	19.4625	-365
19.2716	891	19.4829	-351
19.292	925	19.5034	-342
19.3125	890	19.5239	-359
19.333	916	19.5443	-377
19.3534	910	19.5648	-363
19.3739	912	19.5852	-364
19.3943	889	19.6057	-409
19.4148	892	19.6261	-412
19.4352	947	19.6466	-372
19.4557	898	19.6671	-380
19.4762	926	19.6875	-399
19.4966	922	19.708	-377
19.5171	895	19.7284	-379
19.5375	865	19.7489	-400
19.558	919	19.7693	-366
19.5784	883	19.7898	-377
19.5989	916	19.8102	-373
19.6193	897	19.8307	-387
19.6398	899	19.8512	-391
19.6603	900	19.8716	-383
19.6807	896	19.8921	-373
19.7012	904	19.9125	-420
19.7216	904	19.933	-405
19.7421	918	19.9534	-368
19.7625	911	19.9739	-352
19.783	888	19.9944	-346
19.8034	877	20.0148	-363
19.8239	896	20.0353	-359
19.8444	938	20.0557	-374
19.8648	889	20.0762	-378
19.8853	897	20.0966	-366
19.9057	866	20.1171	-359
19.9262	881	20.1376	-375
19.9466	908	20.158	-386
19.9671	902	20.1785	-394
19.9875	892	20.1989	-387
20.008	908	20.2194	-383
20.0285	899	20.2398	-395
20.0489	888	20.2603	-366
20.0694	936	20.2807	-362
20.0898	897	20.3012	-348
20.1103	897	20.3217	-360
20.1307	889	20.3421	-368
20.1512	890	20.3626	-381
20.1716	871	20.383	-364
20.1921	890	20.4035	-395
20.2126	906	20.4239	-394
20.233	889	20.4444	-371
20.2535	908	20.4648	-378
20.2739	882	20.4853	-365
20.2944	879	20.5058	-398
20.3148	891	20.5262	-384
20.3353	904	20.5467	-363
20.3558	909	20.5671	-359
20.3762	898	20.5876	-389
20.3967	942	20.608	-386
20.4171	909	20.6285	-374
20.4376	883	20.6489	-391
20.458	896	20.6694	-392
20.4785	875	20.6899	-395
20.499	923	20.7103	-400
20.5194	896	20.7308	-384
20.5399	885	20.7512	-383
20.5603	889	20.7717	-379
20.5808	921	20.7921	-372
20.6012	892	20.8126	-328
20.6217	929	20.8331	-365
20.6422	897	20.8535	-394
20.6626	863	20.874	-418
20.6831	874	20.8944	-395
20.7035	899	20.9149	-404
20.724	923	20.9353	-348
20.7444	875	20.9558	-390
20.7649	903	20.9763	-402
20.7853	890	20.9967	-404
20.8058	882	21.0172	-400
20.8263	886	21.0376	-390
20.8467	864	21.0581	-386
20.8672	927	21.0785	-399
20.8876	854	21.099	-380
20.9081	883	21.1195	-392
20.9285	895	21.1399	-368
20.949	880	21.1604	-413
20.9694	913	21.1808	-403
20.9899	905	21.2013	-375
21.0104	904	21.2217	-391
21.0308	899	21.2422	-384
21.0513	897	21.2626	-411
21.0717	909	21.2831	-402
21.0922	920	21.3036	-377
21.1126	891	21.324	-420
21.1331	885	21.3445	-383
21.1535	909	21.3649	-407
21.174	907	21.3854	-360
21.1945	882	21.4058	-385
21.2149	904	21.4263	-363
21.2354	891	21.4467	-393
21.2558	914	21.4672	-383
21.2763	889	21.4876	-359
21.2967	879	21.5081	-394
21.3172	903	21.5286	-381
21.3377	865	21.549	-389
21.3581	863	21.5695	-392
21.3786	908	21.5899	-359
21.399	904	21.6104	-357
21.4195	886	21.6308	-397
21.4399	884	21.6513	-377
21.4604	896	21.6718	-403
21.4809	884	21.6922	-347
21.5013	915	21.7127	-363
21.5218	899	21.7331	-343
21.5422	928	21.7536	-370
21.5627	913	21.774	-362
21.5831	888	21.7945	-388
21.6036	884	21.8149	-369
21.624	892	21.8354	-404
21.6445	883	21.8559	-374
21.665	874	21.8763	-389
21.6854	914	21.8968	-370
21.7059	920	21.9172	-346
21.7263	912	21.9377	-367
21.7468	886	21.9581	-369
21.7672	895	21.9786	-383
21.7877	933	21.9991	-371
21.8082	903	22.0195	-396
21.8286	894	22.04	-361
21.8491	906	22.0604	-401
21.8695	884	22.0809	-404
21.89	883	22.1013	-350
21.9104	889	22.1218	-369
21.9309	887	22.1423	-369
21.9513	900	22.1627	-400
21.9718	903	22.1832	-379
21.9922	890	22.2036	-372
22.0127	911	22.2241	-395
22.0332	902	22.2445	-376
22.0536	911	22.265	-397
22.0741	908	22.2855	-402
22.0945	914	22.3059	-408
22.115	897	22.3264	-359
22.1354	872	22.3468	-387
22.1559	876	22.3673	-382
22.1764	865	22.3877	-353
22.1968	886	22.4082	-411
22.2173	885	22.4286	-362
22.2377	872	22.4491	-374
22.2582	914	22.4696	-365
22.2786	897	22.49	-384
22.2991	941	22.5105	-398
22.3195	899	22.5309	-386
22.34	898	22.5514	-416
22.3605	901	22.5718	-350
22.3809	915	22.5923	-381
22.4014	905	22.6127	-384
22.4218	902	22.6332	-365
22.4423	893	22.6537	-361
22.4627	923	22.6741	-378
22.4832	901	22.6946	-406
22.5037	878	22.715	-395
22.5241	899	22.7355	-403
22.5446	903	22.7559	-399
22.565	874	22.7764	-403
22.5855	891	22.7968	-386
22.6059	914	22.8173	-357
22.6264	910	22.8378	-388
22.6469	898	22.8582	-389
22.6673	898	22.8787	-399
22.6878	915	22.8991	-366
22.7082	896	22.9196	-417
22.7287	936	22.94	-366
22.7491	888	22.9605	-382
22.7696	894	22.9809	-390
22.79	889	23.0014	-398
22.8105	900	23.0219	-378
22.831	917	23.0423	-367
22.8514	894	23.0628	-369
22.8719	875	23.0832	-349
22.8923	893	23.1037	-351
22.9128	907	23.1242	-407
22.9332	913	23.1446	-393
22.9537	964	23.1651	-353
22.9742	915	23.1855	-352
22.9946	910	23.206	-368
23.0151	903	23.2264	-378
23.0355	897	23.2469	-383
23.056	877	23.2673	-372
23.0764	888	23.2878	-400
23.0969	892	23.3083	-363
23.1173	890	23.3287	-386
23.1378	917	23.3492	-361
23.1582	896	23.3696	-394
23.1787	913	23.3901	-348
23.1992	885	23.4105	-371
23.2196	919	23.431	-373
23.2401	911	23.4515	-371
23.2605	927	23.4719	-356
23.281	937	23.4924	-369
23.3014	932	23.5128	-345
23.3219	924	23.5333	-335
23.3424	927	23.5537	-359
23.3628	899	23.5742	-355
23.3833	939	23.5946	-366
23.4037	928	23.6151	-378
23.4242	924	23.6355	-365
23.4446	950	23.656	-339
23.4651	971	23.6765	-360
23.4855	928	23.6969	-338
23.506	894	23.7174	-373
23.5265	915	23.7378	-342
23.5469	949	23.7583	-364
23.5674	943	23.7787	-342
23.5878	928	23.7992	-322
23.6083	928	23.8197	-302
23.6287	924	23.8401	-356
23.6492	902	23.8606	-336
23.6697	917	23.881	-325
23.6901	922	23.9015	-308
23.7106	921	23.9219	-330
23.731	910	23.9424	-328
23.7515	922	23.9628	-343
23.7719	899	23.9833	-310
23.7924	925	24.0038	-348
23.8129	892	24.0242	-346
23.8333	963	24.0447	-322
23.8538	900	24.0651	-340
23.8742	882	24.0856	-377
23.8947	924	24.106	-359
23.9151	893	24.1265	-362
23.9356	913	24.147	-358
23.956	925	24.1674	-387
23.9765	920	24.1879	-364
23.9969	921	24.2083	-403
24.0174	917	24.2288	-361
24.0379	924	24.2492	-372
24.0583	891	24.2697	-345
24.0788	927	24.2902	-338
24.0992	904	24.3106	-402
24.1197	930	24.3311	-377
24.1401	912	24.3515	-347
24.1606	917	24.372	-364
24.1811	891	24.3924	-373
24.2015	926	24.4129	-387
24.222	950	24.4333	-399
24.2424	908	24.4538	-357
24.2629	918	24.4743	-352
24.2833	917	24.4947	-366
24.3038	911	24.5152	-375
24.3242	936	24.5356	-345
24.3447	941	24.5561	-352
24.3652	914	24.5765	-382
24.3856	946	24.597	-386
24.4061	933	24.6175	-375
24.4265	924	24.6379	-360
24.447	921	24.6584	-364
24.4674	958	24.6788	-382
24.4879	912	24.6993	-380
24.5084	939	24.7197	-378
24.5288	915	24.7402	-355
24.5493	934	24.7606	-347
24.5697	931	24.7811	-356
24.5902	877	24.8015	-318
24.6106	905	24.822	-345
24.6311	933	24.8425	-302
24.6516	900	24.8629	-312
24.672	921	24.8834	-358
24.6925	925	24.9038	-339
24.7129	936	24.9243	-311
24.7334	905	24.9447	-345
24.7538	915	24.9652	-325
24.7743	906	24.9857	-331
24.7948	940	25.0061	-310
24.8152	941	25.0266	-305
24.8357	898	25.047	-289
24.8561	916	25.0675	-281
24.8766	914	25.0879	-261
24.897	932	25.1084	-258
24.9175	887	25.1288	-234
24.9379	953	25.1493	-213
24.9584	933	25.1698	-232
24.9789	906	25.1902	-227
24.9993	935	25.2107	-145
25.0198	927	25.2311	-134
25.0402	947	25.2516	-128
25.0607	927	25.272	-106
25.0811	956	25.2925	-106
25.1016	947	25.313	-94
25.122	923	25.3334	-59
25.1425	936	25.3539	-84
25.163	929	25.3743	-67
25.1834	939	25.3948	-105
25.2039	949	25.4152	-64
25.2243	945	25.4357	-110
25.2448	957	25.4562	-136
25.2652	958	25.4766	-183
25.2857	935	25.4971	-180
25.3061	967	25.5175	-208
25.3266	952	25.538	-180
25.3471	932	25.5584	-188
25.3675	949	25.5789	-246
25.388	942	25.5993	-241
25.4084	964	25.6198	-296
25.4289	950	25.6403	-305
25.4493	969	25.6607	-267
25.4698	952	25.6812	-321
25.4902	968	25.7016	-338
25.5107	958	25.7221	-356
25.5312	975	25.7425	-352
25.5516	960	25.763	-347
25.5721	965	25.7834	-333
25.5925	923	25.8039	-348
25.613	928	25.8244	-349
25.6334	952	25.8448	-389
25.6539	962	25.8653	-326
25.6744	962	25.8857	-366
25.6948	962	25.9062	-344
25.7153	962	25.9266	-347
25.7357	952	25.9471	-347
25.7562	964	25.9675	-399
25.7766	982	25.988	-349
25.7971	938	26.0085	-346
25.8176	977	26.0289	-387
25.838	947	26.0494	-383
25.8585	973	26.0698	-378
25.8789	943	26.0903	-409
25.8994	978	26.1107	-350
25.9198	952	26.1312	-368
25.9403	944	26.1517	-374
25.9608	946	26.1721	-374
25.9812	964	26.1926	-380
26.0017	975	26.213	-354
26.0221	944	26.2335	-359
26.0426	983	26.2539	-381
26.063	986	26.2744	-352
26.0835	974	26.2949	-357
26.1039	969	26.3153	-399
26.1244	952	26.3358	-379
26.1449	977	26.3562	-388
26.1653	997	26.3767	-364
26.1858	981	26.3971	-364
26.2062	1003	26.4176	-361
26.2267	1012	26.438	-356
26.2471	1013	26.4585	-333
26.2676	1004	26.479	-314
26.288	984	26.4994	-367
26.3085	998	26.5199	-362
26.329	1017	26.5403	-370
26.3494	1031	26.5608	-364
26.3699	1042	26.5812	-367
26.3903	1027	26.6017	-325
26.4108	1057	26.6222	-333
26.4312	1036	26.6426	-337
26.4517	1056	26.6631	-339
26.4721	1123	26.6835	-366
26.4926	1094	26.704	-316
26.5131	1095	26.7244	-320
26.5335	1155	26.7449	-315
26.554	1127	26.7653	-335
26.5744	1169	26.7858	-357
26.5949	1193	26.8062	-329
26.6153	1166	26.8267	-325
26.6358	1149	26.8472	-374
26.6562	1181	26.8676	-355
26.6767	1137	26.8881	-366
26.6972	1174	26.9085	-360
26.7176	1145	26.929	-333
26.7381	1144	26.9494	-355
26.7585	1171	26.9699	-366
26.779	1128	26.9904	-347
26.7995	1094	27.0108	-365
26.8199	1092	27.0313	-333
26.8404	1063	27.0517	-364
26.8608	1134	27.0722	-363
26.8813	1104	27.0926	-332
26.9017	1101	27.1131	-304
26.9222	1045	27.1335	-360
26.9426	1045	27.154	-346
26.9631	1020	27.1745	-358
26.9836	1047	27.1949	-336
27.004	1065	27.2154	-362
27.0245	1023	27.2358	-350
27.0449	1065	27.2563	-364
27.0654	1060	27.2767	-345
27.0858	1074	27.2972	-361
27.1063	1089	27.3177	-355
27.1268	1047	27.3381	-331
27.1472	1074	27.3586	-361
27.1677	1050	27.379	-380
27.1881	1045	27.3995	-350
27.2086	1051	27.4199	-353
27.229	1062	27.4404	-355
27.2495	1055	27.4609	-360
27.2699	1051	27.4813	-386
27.2904	1073	27.5018	-344
27.3108	1042	27.5222	-350
27.3313	1048	27.5427	-348
27.3518	1045	27.5631	-374
27.3722	1014	27.5836	-363
27.3927	1101	27.6041	-331
27.4131	1055	27.6245	-369
27.4336	1025	27.645	-383
27.454	1066	27.6654	-353
27.4745	1037	27.6859	-369
27.495	1047	27.7063	-332
27.5154	1068	27.7268	-347
27.5359	1072	27.7472	-344
27.5563	997	27.7677	-390
27.5768	1032	27.7882	-385
27.5972	1017	27.8086	-353
27.6177	1010	27.8291	-349
27.6381	1045	27.8495	-372
27.6586	1000	27.87	-345
27.6791	1017	27.8904	-365
27.6995	1013	27.9109	-351
27.72	997	27.9313	-336
27.7404	1002	27.9518	-341
27.7609	981	27.9723	-341
27.7813	993	27.9927	-356
27.8018	1015	28.0132	-352
27.8223	987	28.0336	-367
27.8427	1052	28.0541	-365
27.8632	1018	28.0745	-341
27.8836	1040	28.095	-342
27.9041	1045	28.1154	-380
27.9245	1002	28.1359	-336
27.945	1007	28.1564	-325
27.9655	1006	28.1768	-329
27.9859	1036	28.1973	-329
28.0064	1020	28.2177	-343
28.0268	1014	28.2382	-331
28.0473	1033	28.2586	-339
28.0677	1005	28.2791	-350
28.0882	990	28.2995	-338
28.1086	1057	28.32	-330
28.1291	1041	28.3405	-339
28.1496	980	28.3609	-334
28.17	1015	28.3814	-343
28.1905	1020	28.4018	-330
28.2109	1026	28.4223	-320
28.2314	1015	28.4428	-306
28.2518	1010	28.4632	-275
28.2723	984	28.4837	-293
28.2928	1003	28.5041	-276
28.3132	1016	28.5246	-207
28.3337	1060	28.545	-258
28.3541	1063	28.5655	-195
28.3746	959	28.5859	-186
28.395	1003	28.6064	-150
28.4155	1009	28.6269	-106
28.4359	1012	28.6473	-102
28.4564	1045	28.6678	-94
28.4768	1033	28.6882	-98
28.4973	998	28.7087	23
28.5178	1007	28.7291	16
28.5382	1015	28.7496	-6
28.5587	1037	28.7701	-56
28.5791	1052	28.7905	-42
28.5996	1005	28.811	-56
28.62	1007	28.8314	-59
28.6405	1044	28.8519	-104
28.661	1020	28.8723	-103
28.6814	1028	28.8928	-179
28.7019	1018	28.9132	-132
28.7223	1020	28.9337	-185
28.7428	1004	28.9541	-213
28.7632	987	28.9746	-262
28.7837	988	28.9951	-276
28.8041	1031	29.0155	-258
28.8246	1022	29.036	-262
28.8451	978	29.0564	-296
28.8655	1022	29.0769	-304
28.886	1025	29.0973	-307
28.9064	1013	29.1178	-342
28.9269	1032	29.1383	-292
28.9473	1017	29.1587	-322
28.9678	1036	29.1792	-329
28.9883	1036	29.1996	-376
29.0087	1033	29.2201	-332
29.0292	1034	29.2405	-338
29.0496	1008	29.261	-337
29.0701	1026	29.2814	-330
29.0905	1000	29.3019	-365
29.111	1029	29.3224	-351
29.1315	1010	29.3428	-352
29.1519	989	29.3633	-338
29.1724	1017	29.3837	-356
29.1928	1011	29.4042	-361
29.2133	991	29.4246	-351
29.2337	1007	29.4451	-358
29.2542	1025	29.4656	-361
29.2746	1026	29.486	-334
29.2951	1015	29.5065	-367
29.3156	1021	29.5269	-368
29.336	1034	29.5474	-380
29.3565	1020	29.5678	-386
29.3769	1023	29.5883	-365
29.3974	1014	29.6088	-357
29.4178	1005	29.6292	-364
29.4383	1054	29.6497	-392
29.4587	1020	29.6701	-355
29.4792	1053	29.6906	-365
29.4997	1058	29.711	-371
29.5201	1041	29.7315	-341
29.5406	1031	29.7519	-339
29.561	984	29.7724	-348
29.5815	999	29.7929	-363
29.6019	1007	29.8133	-366
29.6224	1042	29.8338	-369
29.6428	1035	29.8542	-374
29.6633	987	29.8747	-384
29.6838	1024	29.8951	-364
29.7042	1022	29.9156	-407
29.7247	1029	29.9361	-379
29.7451	1004	29.9565	-353
29.7656	1004	29.977	-411
29.786	1046	29.9974	-364
29.8065	1031	30.0179	-390
29.827	1004	30.0383	-355
29.8474	1002	30.0588	-371
29.8679	1035	30.0792	-393
29.8883	1011	30.0997	-369
29.9088	1015	30.1201	-377
29.9292	991	30.1406	-396
29.9497	1013	30.1611	-337
29.9702	1012	30.1815	-387
29.9906	1024	30.202	-362
30.0111	1006	30.2224	-400
30.0315	1028	30.2429	-384
30.052	1030	30.2633	-376
30.0724	1045	30.2838	-372
30.0929	996	30.3043	-421
30.1134	1038	30.3247	-384
30.1338	1000	30.3452	-383
30.1543	1001	30.3656	-384
30.1747	1043	30.3861	-370
30.1952	1027	30.4065	-351
30.2156	1009	30.427	-391
30.2361	1009	30.4474	-356
30.2565	976	30.4679	-400
30.277	1045	30.4884	-403
30.2975	1031	30.5088	-399
30.3179	1002	30.5293	-381
30.3384	1049	30.5497	-375
30.3588	1010	30.5702	-420
30.3793	1013	30.5906	-375
30.3997	1066	30.6111	-371
30.4202	1066	30.6316	-407
30.4406	1039	30.652	-400
30.4611	1017	30.6725	-399
30.4816	1030	30.6929	-384
30.502	989	30.7134	-400
30.5225	1037	30.7338	-406
30.5429	1042	30.7543	-403
30.5634	1015	30.7748	-401
30.5838	1014	30.7952	-401
30.6043	1010	30.8157	-386
30.6247	1025	30.8361	-403
30.6452	1002	30.8566	-364
30.6657	1000	30.877	-386
30.6861	1031	30.8975	-394
30.7066	1066	30.9179	-387
30.727	1006	30.9384	-362
30.7475	1009	30.9589	-382
30.7679	1018	30.9793	-371
30.7884	1002	30.9998	-373
30.8088	1030	31.0202	-353
30.8293	1036	31.0407	-373
30.8498	1028	31.0611	-402
30.8702	1018	31.0816	-403
30.8907	1029	31.102	-389
30.9111	1036	31.1225	-389
30.9316	1040	31.143	-410
30.952	991	31.1634	-370
30.9725	1047	31.1839	-385
30.993	1018	31.2043	-413
31.0134	981	31.2248	-379
31.0339	1004	31.2452	-394
31.0543	1004	31.2657	-386
31.0748	1021	31.2861	-349
31.0952	1038	31.3066	-386
31.1157	1047	31.3271	-392
31.1362	1018	31.3475	-383
31.1566	1013	31.368	-374
31.1771	1017	31.3884	-364
31.1975	1011	31.4089	-380
31.218	1044	31.4293	-396
31.2384	1034	31.4498	-396
31.2589	1023	31.4703	-384
31.2794	1016	31.4907	-398
31.2998	1052	31.5112	-390
31.3203	1029	31.5316	-369
31.3407	1041	31.5521	-410
31.3612	1025	31.5725	-353
31.3816	1012	31.593	-396
31.4021	1018	31.6135	-329
31.4225	1011	31.6339	-376
31.443	1048	31.6544	-378
31.4635	1037	31.6748	-407
31.4839	1030	31.6953	-385
31.5044	1046	31.7157	-369
31.5248	1030	31.7362	-376
31.5453	998	31.7566	-391
31.5657	1018	31.7771	-396
31.5862	1057	31.7976	-398
31.6066	1018	31.818	-391
31.6271	1027	31.8385	-351
31.6476	1039	31.8589	-371
31.668	1008	31.8794	-384
31.6885	1072	31.8998	-365
31.7089	1030	31.9203	-383
31.7294	1061	31.9408	-381
31.7498	1036	31.9612	-348
31.7703	1070	31.9817	-385
31.7907	1055	32.0021	-379
31.8112	1012	32.0226	-365
31.8317	1068	32.043	-346
31.8521	1023	32.0635	-329
31.8726	1032	32.0839	-328
31.893	1030	32.1044	-328
31.9135	997	32.1249	-376
31.9339	1031	32.1453	-340
31.9544	1053	32.1658	-300
31.9748	1050	32.1862	-321
31.9953	1041	32.2067	-331
32.0158	1030	32.2271	-255
32.0362	1043	32.2476	-298
32.0567	1027	32.2681	-270
32.0771	1043	32.2885	-288
32.0976	1013	32.309	-278
32.118	1025	32.3294	-202
32.1385	1037	32.3499	-223
32.159	1040	32.3703	-246
32.1794	1082	32.3908	-208
32.1999	1042	32.4112	-226
32.2203	1069	32.4317	-183
32.2408	1079	32.4522	-128
32.2612	1056	32.4726	-154
32.2817	1087	32.4931	-155
32.3022	1048	32.5135	-153
32.3226	1059	32.534	-97
32.3431	1048	32.5544	-127
32.3635	999	32.5749	-128
32.384	1078	32.5954	-18
32.4044	1049	32.6158	-81
32.4249	1019	32.6363	-91
32.4453	1072	32.6567	-88
32.4658	1049	32.6772	-76
32.4863	991	32.6976	-117
32.5067	990	32.7181	-73
32.5272	1045	32.7385	-135
32.5476	1054	32.759	-134
32.5681	1054	32.7794	-122
32.5885	1059	32.7999	-126
32.609	1037	32.8204	-145
32.6294	1034	32.8408	-185
32.6499	1051	32.8613	-208
32.6704	974	32.8817	-209
32.6908	1046	32.9022	-244
32.7113	1026	32.9226	-248
32.7317	1024	32.9431	-254
32.7522	1051	32.9636	-244
32.7726	1022	32.984	-304
32.7931	1019	33.0045	-301
32.8136	1006	33.0249	-286
32.834	1005	33.0454	-295
32.8545	1032	33.0658	-331
32.8749	1014	33.0863	-334
32.8954	1011	33.1067	-291
32.9158	1055	33.1272	-327
32.9363	1032	33.1477	-351
32.9567	1003	33.1681	-346
32.9772	1052	33.1886	-358
32.9977	1027	33.209	-362
33.0181	1016	33.2295	-387
33.0386	1030	33.2499	-359
33.059	1044	33.2704	-383
33.0795	1008	33.2908	-371
33.0999	1003	33.3113	-344
33.1204	1022	33.3318	-354
33.1409	1027	33.3522	-359
33.1613	1023	33.3727	-363
33.1818	1023	33.3931	-371
33.2022	1056	33.4136	-375
33.2227	1047	33.434	-388
33.2431	1014	33.4545	-381
33.2636	1016	33.475	-349
33.2841	1023	33.4954	-410
33.3045	1032	33.5159	-403
33.325	1053	33.5363	-381
33.3454	982	33.5568	-354
33.3659	1034	33.5772	-358
33.3863	1034	33.5977	-402
33.4068	997	33.6182	-396
33.4272	1022	33.6386	-403
33.4477	1016	33.6591	-358
33.4682	1042	33.6795	-374
33.4886	999	33.7	-393
33.5091	1002	33.7204	-348
33.5295	1007	33.7409	-368
33.55	1033	33.7614	-374
33.5704	1029	33.7818	-370
33.5909	1059	33.8023	-419
33.6114	1028	33.8227	-376
33.6318	1043	33.8432	-408
33.6523	1038	33.8636	-404
33.6727	1043	33.8841	-364
33.6932	1055	33.9045	-373
33.7136	1028	33.925	-366
33.7341	1020	33.9455	-378
33.7545	1026	33.9659	-384
33.775	1030	33.9864	-363
33.7955	1032	34.0068	-369
33.8159	1047	34.0273	-396
33.8364	1055	34.0477	-368
33.8568	1019	34.0682	-392
33.8773	1002	34.0887	-392
33.8977	1043	34.1091	-348
33.9182	1040	34.1296	-367
33.9387	1029	34.15	-407
33.9591	1016	34.1705	-409
33.9796	1019	34.1909	-376
34	1059	34.2114	-379
34.0205	1029	34.2318	-413
34.0409	1010	34.2523	-403
34.0614	1019	34.2728	-405
34.0818	1007	34.2932	-380
34.1023	1000	34.3137	-393
34.1228	987	34.3341	-389
34.1432	988	34.3546	-418
34.1637	994	34.375	-389
34.1841	1005	34.3955	-404
34.2046	1036	34.416	-408
34.225	1022	34.4364	-404
34.2455	1027	34.4569	-392
34.2659	1032	34.4773	-374
34.2864	1022	34.4978	-410
34.3069	1000	34.5182	-373
34.3273	993	34.5387	-388
34.3478	1012	34.5591	-385
34.3682	1000	34.5796	-401
34.3887	978	34.6001	-359
34.4091	999	34.6205	-391
34.4296	979	34.641	-405
34.45	988	34.6614	-403
34.4705	977	34.6819	-361
34.491	985	34.7023	-426
34.5114	998	34.7228	-415
34.5319	1007	34.7432	-414
34.5523	1008	34.7637	-416
34.5728	1000	34.7842	-394
34.5932	978	34.8046	-399
34.6137	997	34.8251	-360
34.6342	967	34.8455	-387
34.6546	1008	34.866	-395
34.6751	1024	34.8864	-361
34.6955	1001	34.9069	-408
34.716	996	34.9273	-379
34.7364	1010	34.9478	-379
34.7569	1014	34.9683	-395
34.7773	1002	34.9887	-423
34.7978	1022	35.0092	-417
34.8183	976	35.0296	-397
34.8387	1030	35.0501	-403
34.8592	1025	35.0705	-398
34.8796	974	35.091	-400
34.9001	960	35.1114	-359
34.9205	978	35.1319	-342
34.941	1005	35.1524	-387
34.9614	964	35.1728	-400
34.9819	999	35.1933	-401
35.0024	978	35.2137	-388
35.0228	981	35.2342	-381
35.0433	1002	35.2546	-381
35.0637	1028	35.2751	-401
35.0842	993	35.2956	-403
35.1046	981	35.316	-386
35.1251	995	35.3365	-372
35.1456	1027	35.3569	-404
35.166	998	35.3774	-385
35.1865	946	35.3978	-390
35.2069	1014	35.4183	-428
35.2274	1004	35.4387	-406
35.2478	1000	35.4592	-378
35.2683	983	35.4797	-406
35.2888	989	35.5001	-386
35.3092	1001	35.5206	-409
35.3297	1018	35.541	-374
35.3501	975	35.5615	-408
35.3706	1007	35.5819	-415
35.391	942	35.6024	-429
35.4115	1000	35.6229	-397
35.432	997	35.6433	-373
35.4524	994	35.6638	-399
35.4729	985	35.6842	-407
35.4933	992	35.7047	-385
35.5138	969	35.7251	-378
35.5342	1003	35.7456	-416
35.5547	1005	35.766	-385
35.5751	937	35.7865	-386
35.5956	962	35.807	-391
35.6161	947	35.8274	-390
35.6365	1002	35.8479	-395
35.657	1010	35.8683	-378
35.6774	951	35.8888	-380
35.6979	984	35.9092	-371
35.7183	1020	35.9297	-400
35.7388	984	35.9502	-361
35.7592	969	35.9706	-387
35.7797	970	35.9911	-376
35.8002	976	36.0115	-380
35.8206	984	36.032	-391
35.8411	991	36.0524	-420
35.8615	987	36.0729	-387
35.882	996	36.0934	-390
35.9024	1004	36.1138	-378
35.9229	962	36.1343	-393
35.9434	973	36.1547	-402
35.9638	998	36.1752	-424
35.9843	959	36.1956	-404
36.0047	959	36.2161	-372
36.0252	1006	36.2365	-377
36.0456	1009	36.257	-387
36.0661	997	36.2775	-407
36.0865	1003	36.2979	-419
36.107	995	36.3184	-397
36.1275	985	36.3388	-359
36.1479	982	36.3593	-379
36.1684	980	36.3797	-391
36.1888	995	36.4002	-397
36.2093	988	36.4207	-383
36.2297	1035	36.4411	-422
36.2502	961	36.4616	-399
36.2707	1014	36.482	-369
36.2911	1061	36.5025	-415
36.3116	998	36.5229	-372
36.332	981	36.5434	-416
36.3525	1043	36.5638	-382
36.3729	996	36.5843	-403
36.3934	975	36.6048	-408
36.4138	1012	36.6252	-409
36.4343	977	36.6457	-386
36.4547	981	36.6661	-394
36.4752	995	36.6866	-379
36.4957	996	36.707	-371
36.5161	984	36.7275	-397
36.5366	981	36.748	-378
36.557	1011	36.7684	-387
36.5775	997	36.7889	-396
36.5979	970	36.8093	-391
36.6184	980	36.8298	-425
36.6389	1009	36.8502	-422
36.6593	966	36.8707	-393
36.6798	1013	36.8911	-388
36.7002	987	36.9116	-381
36.7207	977	36.932	-383
36.7411	999	36.9525	-399
36.7616	1020	36.973	-385
36.782	992	36.9934	-367
36.8025	975	37.0139	-380
36.823	1006	37.0343	-370
36.8434	988	37.0548	-383
36.8639	1000	37.0752	-362
36.8843	997	37.0957	-406
36.9048	992	37.1162	-380
36.9252	1005	37.1366	-396
36.9457	1015	37.1571	-376
36.9662	1013	37.1775	-392
36.9866	1000	37.198	-360
37.0071	994	37.2184	-388
37.0275	1000	37.2389	-352
37.048	999	37.2593	-406
37.0684	975	37.2798	-410
37.0889	1018	37.3003	-386
37.1093	982	37.3207	-387
37.1298	1012	37.3412	-410
37.1503	992	37.3616	-398
37.1707	973	37.3821	-414
37.1912	971	37.4025	-385
37.2116	1001	37.423	-391
37.2321	1004	37.4434	-411
37.2525	1010	37.4639	-376
37.273	1004	37.4844	-395
37.2934	1022	37.5048	-377
37.3139	982	37.5253	-397
37.3344	993	37.5457	-382
37.3548	1005	37.5662	-388
37.3753	993	37.5866	-378
37.3957	973	37.6071	-380
37.4162	1017	37.6276	-394
37.4367	978	37.648	-364
37.4571	1011	37.6685	-392
37.4776	979	37.6889	-412
37.498	1026	37.7094	-404
37.5185	972	37.7298	-414
37.5389	959	37.7503	-398
37.5594	983	37.7708	-393
37.5798	975	37.7912	-406
37.6003	982	37.8117	-379
37.6208	975	37.8321	-380
37.6412	984	37.8526	-365
37.6617	976	37.873	-398
37.6821	1012	37.8935	-362
37.7026	1003	37.9139	-378
37.723	977	37.9344	-378
37.7435	1020	37.9549	-382
37.764	958	37.9753	-387
37.7844	1011	37.9958	-378
37.8049	1008	38.0162	-353
37.8253	981	38.0367	-379
37.8458	998	38.0571	-357
37.8662	1022	38.0776	-368
37.8867	964	38.0981	-362
37.9071	1007	38.1185	-385
37.9276	963	38.139	-389
37.9481	992	38.1594	-377
37.9685	940	38.1799	-365
37.989	994	38.2003	-392
38.0094	1015	38.2208	-380
38.0299	986	38.2412	-385
38.0503	975	38.2617	-389
38.0708	984	38.2822	-363
38.0912	1000	38.3026	-371
38.1117	977	38.3231	-391
38.1322	956	38.3435	-351
38.1526	975	38.364	-360
38.1731	991	38.3844	-354
38.1935	984	38.4049	-362
38.214	995	38.4254	-371
38.2344	1000	38.4458	-346
38.2549	953	38.4663	-360
38.2754	988	38.4867	-332
38.2958	961	38.5072	-335
38.3163	960	38.5276	-351
38.3367	1033	38.5481	-344
38.3572	982	38.5686	-311
38.3776	1005	38.589	-323
38.3981	970	38.6095	-331
38.4186	974	38.6299	-311
38.439	978	38.6504	-334
38.4595	968	38.6708	-316
38.4799	982	38.6913	-351
38.5004	1028	38.7117	-337
38.5208	999	38.7322	-333
38.5413	1000	38.7527	-342
38.5617	1002	38.7731	-335
38.5822	979	38.7936	-339
38.6026	982	38.814	-349
38.6231	991	38.8345	-334
38.6436	993	38.8549	-350
38.664	993	38.8754	-344
38.6845	955	38.8958	-342
38.7049	994	38.9163	-373
38.7254	995	38.9368	-344
38.7458	980	38.9572	-329
38.7663	1019	38.9777	-330
38.7868	1016	38.9981	-338
38.8072	988	39.0186	-371
38.8277	980	39.039	-375
38.8481	985	39.0595	-357
38.8686	1004	39.0799	-404
38.889	1008	39.1004	-343
38.9095	950	39.1209	-358
38.9299	978	39.1413	-369
38.9504	999	39.1618	-378
38.9709	1004	39.1822	-359
38.9913	1003	39.2027	-384
39.0118	1021	39.2231	-373
39.0322	1007	39.2436	-378
39.0527	983	39.264	-349
39.0731	975	39.2845	-394
39.0936	976	39.305	-350
39.114	977	39.3254	-367
39.1345	996	39.3459	-401
39.155	952	39.3663	-374
39.1754	989	39.3868	-389
39.1959	991	39.4072	-397
39.2163	1067	39.4277	-417
39.2368	1007	39.4482	-356
39.2572	989	39.4686	-386
39.2777	977	39.4891	-385
39.2982	1017	39.5095	-389
39.3186	1022	39.53	-392
39.3391	965	39.5504	-389
39.3595	957	39.5709	-393
39.38	1012	39.5913	-358
39.4004	992	39.6118	-386
39.4209	993	39.6323	-392
39.4413	979	39.6527	-389
39.4618	995	39.6732	-374
39.4823	986	39.6936	-401
39.5027	974	39.7141	-333
39.5232	993	39.7345	-361
39.5436	1000	39.755	-388
39.5641	980	39.7755	-379
39.5846	988	39.7959	-378
39.605	973	39.8164	-378
39.6255	996	39.8368	-404
39.6459	996	39.8573	-393
39.6664	986	39.8777	-414
39.6868	1001	39.8982	-365
39.7073	1005	39.9186	-398
39.7277	976	39.9391	-404
39.7482	998	39.9596	-403
39.7687	950	39.98	-384
39.7891	1003	40.0005	-407
39.8096	989	40.0209	-385
39.83	978	40.0414	-397
39.8505	973	40.0618	-400
39.8709	971	40.0823	-390
39.8914	1032	40.1028	-394
39.9118	964	40.1232	-363
39.9323	977	40.1437	-405
39.9528	1016	40.1641	-392
39.9732	955	40.1846	-389
39.9937	955	40.205	-402
40.0141	1020	40.2255	-354
40.0346	997	40.246	-419
40.055	991	40.2664	-418
40.0755	983	40.2869	-388
40.096	991	40.3073	-380
40.1164	973	40.3278	-413
40.1369	999	40.3482	-381
40.1573	1031	40.3687	-391
40.1778	1017	40.3891	-396
40.1982	990	40.4096	-415
40.2187	987	40.4301	-403
40.2391	1017	40.4505	-372
40.2596	1011	40.471	-373
40.2801	1016	40.4914	-379
40.3005	1021	40.5119	-387
40.321	1029	40.5323	-366
40.3414	1003	40.5528	-362
40.3619	1028	40.5733	-364
40.3823	1001	40.5937	-389
40.4028	1037	40.6142	-360
40.4233	1011	40.6346	-365
40.4437	1025	40.6551	-368
40.4642	1049	40.6755	-372
40.4846	1065	40.696	-382
40.5051	1069	40.7164	-402
40.5255	1057	40.7369	-361
40.546	1002	40.7574	-345
40.5664	1030	40.7778	-383
40.5869	1050	40.7983	-336
40.6073	1061	40.8187	-358
40.6278	1061	40.8392	-379
40.6483	1018	40.8596	-362
40.6687	1035	40.8801	-321
40.6892	1067	40.9006	-390
40.7096	1013	40.921	-389
40.7301	1007	40.9415	-370
40.7505	1019	40.9619	-332
40.771	1014	40.9824	-350
40.7915	999	41.0028	-347
40.8119	1031	41.0233	-339
40.8324	1026	41.0437	-364
40.8528	1025	41.0642	-329
40.8733	966	41.0847	-364
40.8937	999	41.1051	-319
40.9142	1001	41.1256	-351
40.9346	1037	41.146	-332
40.9551	977	41.1665	-335
40.9756	996	41.1869	-350
40.996	1007	41.2074	-332
41.0165	1020	41.2278	-313
41.0369	1020	41.2483	-320
41.0574	1022	41.2688	-297
41.0778	1015	41.2892	-364
41.0983	1011	41.3097	-357
41.1188	1023	41.3301	-343
41.1392	971	41.3506	-342
41.1597	1001	41.371	-343
41.1801	989	41.3915	-343
41.2006	992	41.4119	-353
41.221	984	41.4324	-355
41.2415	1006	41.4529	-382
41.2619	1026	41.4733	-325
41.2824	1015	41.4938	-365
41.3029	1023	41.5142	-412
41.3233	965	41.5347	-345
41.3438	982	41.5551	-398
41.3642	1027	41.5756	-379
41.3847	1032	41.596	-394
41.4051	991	41.6165	-351
41.4256	983	41.637	-366
41.446	998	41.6574	-369
41.4665	1009	41.6779	-361
41.487	1010	41.6983	-378
41.5074	1005	41.7188	-335
41.5279	1037	41.7392	-348
41.5483	1020	41.7597	-350
41.5688	992	41.7802	-353
41.5892	1028	41.8006	-371
41.6097	979	41.8211	-370
41.6302	1018	41.8415	-385
41.6506	1004	41.862	-377
41.6711	1013	41.8824	-382
41.6915	1005	41.9029	-374
41.712	967	41.9233	-347
41.7324	1000	41.9438	-381
41.7529	988	41.9643	-381
41.7734	1019	41.9847	-370
41.7938	1049	42.0052	-373
41.8143	1031	42.0256	-350
41.8347	986	42.0461	-380
41.8552	1054	42.0665	-338
41.8756	1005	42.087	-398
41.8961	975	42.1075	-379
41.9166	1018	42.1279	-399
41.937	1004	42.1484	-371
41.9575	1009	42.1688	-406
41.9779	1032	42.1893	-365
41.9984	987	42.2097	-358
42.0188	996	42.2302	-368
42.0393	1012	42.2507	-365
42.0597	1000	42.2711	-387
42.0802	995	42.2916	-380
42.1007	1012	42.312	-362
42.1211	1022	42.3325	-346
42.1416	985	42.3529	-409
42.162	1004	42.3734	-398
42.1825	1000	42.3938	-389
42.2029	1015	42.4143	-373
42.2234	983	42.4348	-402
42.2438	1024	42.4552	-364
42.2643	970	42.4757	-356
42.2848	1004	42.4961	-395
42.3052	1029	42.5166	-374
42.3257	997	42.537	-401
42.3461	1016	42.5575	-358
42.3666	998	42.578	-368
42.387	1022	42.5984	-398
42.4075	962	42.6189	-367
42.428	988	42.6393	-373
42.4484	1012	42.6598	-362
42.4689	995	42.6802	-349
42.4893	1003	42.7007	-388
42.5098	1002	42.7211	-386
42.5302	1015	42.7416	-401
42.5507	1014	42.7621	-345
42.5711	966	42.7825	-345
42.5916	979	42.803	-368
42.6121	993	42.8234	-388
42.6325	1015	42.8439	-346
42.653	1007	42.8643	-368
42.6734	991	42.8848	-369
42.6939	1017	42.9053	-371
42.7143	1021	42.9257	-341
42.7348	1023	42.9462	-326
42.7552	1014	42.9666	-352
42.7757	1000	42.9871	-321
42.7962	994	43.0075	-344
42.8166	973	43.028	-329
42.8371	983	43.0484	-333
42.8575	1015	43.0689	-339
42.878	1056	43.0894	-351
42.8984	1018	43.1098	-309
42.9189	983	43.1303	-331
42.9393	1010	43.1507	-324
42.9598	994	43.1712	-320
42.9803	1024	43.1916	-325
43.0007	1013	43.2121	-322
43.0212	1008	43.2326	-333
43.0416	1028	43.253	-351
43.0621	997	43.2735	-296
43.0825	994	43.2939	-315
43.103	1014	43.3144	-329
43.1235	1018	43.3348	-310
43.1439	1003	43.3553	-301
43.1644	1024	43.3757	-266
43.1848	1001	43.3962	-278
43.2053	967	43.4166	-326
43.2257	1007	43.4371	-305
43.2462	1010	43.4576	-246
43.2666	982	43.478	-294
43.2871	994	43.4985	-275
43.3076	1003	43.5189	-246
43.328	1000	43.5394	-278
43.3485	1022	43.5598	-242
43.3689	1054	43.5803	-227
43.3894	1016	43.6008	-229
43.4098	1007	43.6212	-245
43.4303	989	43.6417	-211
43.4508	1030	43.6621	-133
43.4712	1007	43.6826	-252
43.4917	1048	43.703	-195
43.5121	1031	43.7235	-198
43.5326	977	43.7439	-170
43.553	1051	43.7644	-161
43.5735	1015	43.7849	-162
43.5939	1031	43.8053	-164
43.6144	1032	43.8258	-181
43.6349	1016	43.8462	-228
43.6553	990	43.8667	-201
43.6758	1018	43.8871	-181
43.6962	1031	43.9076	-273
43.7167	963	43.9281	-230
43.7371	1022	43.9485	-261
43.7576	1005	43.969	-251
43.7781	1040	43.9894	-284
43.7985	1006	44.0099	-295
43.819	1004	44.0303	-272
43.8394	1033	44.0508	-285
43.8599	1006	44.0712	-262
43.8803	1013	44.0917	-269
43.9008	993	44.1122	-253
43.9213	1000	44.1326	-256
43.9417	1047	44.1531	-242
43.9622	1047	44.1735	-196
43.9826	1029	44.194	-187
44.0031	1012	44.2144	-165
44.0235	1052	44.2349	-79
44.044	1030	44.2554	-13
44.0644	1044	44.2758	125
44.0849	1099	44.2963	301
44.1054	1058	44.3167	636
44.1258	1086	44.3372	1203
44.1463	1104	44.3576	1750
44.1667	1158	44.3781	2379
44.1872	1162	44.3986	3094
44.2076	1209	44.419	4352
44.2281	1343	44.4395	5636
44.2486	1588	44.4599	6386
44.269	1871	44.4804	6569
44.2895	2199	44.5008	4886
44.3099	2642	44.5213	3335
44.3304	2962	44.5417	2858
44.3508	3196	44.5622	3025
44.3713	3047	44.5827	2877
44.3917	2958	44.6031	2582
44.4122	2873	44.6236	1295
44.4327	2799	44.644	536
44.4531	2693	44.6645	161
44.4736	2484	44.6849	-52
44.494	2132	44.7054	-117
44.5145	1863	44.7258	-202
44.5349	1697	44.7463	-250
44.5554	1496	44.7668	-287
44.5758	1381	44.7872	-257
44.5963	1224	44.8077	-271
44.6168	1138	44.8281	-314
44.6372	1063	44.8486	-305
44.6577	1034	44.869	-332
44.6781	1032	44.8895	-329
44.6986	1040	44.91	-343
44.719	1028	44.9304	-345
44.7395	1039	44.9509	-354
44.76	1026	44.9713	-385
44.7804	1008	44.9918	-384
44.8009	1007	45.0122	-348
44.8213	1047	45.0327	-366
44.8418	989	45.0532	-361
44.8622	979	45.0736	-352
44.8827	968	45.0941	-344
44.9031	990	45.1145	-337
44.9236	993	45.135	-335
44.9441	1000	45.1554	-338
44.9645	989	45.1759	-362
44.985	999	45.1963	-354
45.0054	977	45.2168	-346
45.0259	970	45.2373	-364
45.0463	978	45.2577	-357
45.0668	964	45.2782	-336
45.0872	991	45.2986	-373
45.1077	948	45.3191	-350
45.1282	1015	45.3395	-357
45.1486	992	45.36	-340
45.1691	976	45.3804	-373
45.1895	980	45.4009	-333
45.21	944	45.4214	-380
45.2304	980	45.4418	-366
45.2509	975	45.4623	-341
45.2714	938	45.4827	-383
45.2918	1003	45.5032	-348
45.3123	957	45.5236	-359
45.3327	995	45.5441	-368
45.3532	975	45.5645	-348
45.3736	948	45.585	-345
45.3941	961	45.6055	-352
45.4145	1004	45.6259	-357
45.435	990	45.6464	-367
45.4555	974	45.6668	-377
45.4759	946	45.6873	-363
45.4964	1044	45.7077	-350
45.5168	984	45.7282	-351
45.5373	978	45.7486	-369
45.5577	978	45.7691	-380
45.5782	956	45.7896	-354
45.5986	968	45.81	-378
45.6191	979	45.8305	-385
45.6396	1007	45.8509	-338
45.66	982	45.8714	-369
45.6805	968	45.8918	-328
45.7009	929	45.9123	-349
45.7214	949	45.9328	-384
[truncated: 1,669 more rows]

## Sheet: Fig 1c
		P-NiMoHZ					NiMoO4
147	308	0	0	0		147	1463
146.8	228	0	0	0		146.8	1435
146.6	284	0	0	0		146.6	1404
146.4	282	0	0	0		146.4	1450
146.2	330	0	0	0		146.2	1403
146	372	0	0	0		146	1435
145.8	325	0	0	0		145.8	1408
145.6	297	0	0	0		145.6	1365
145.4	293	0	0	0		145.4	1426
145.2	398	0	0	0		145.2	1422
145	316	0	0	0		145	1460
144.8	284	0	0	0		144.8	1468
144.6	148	0	0	0		144.6	1427
144.4	234	0	0	0		144.4	1411
144.2	290	0	0	0		144.2	1456
144	106	0	0	0		144	1445
143.8	125	0	0	0		143.8	1357
143.6	192	0	0	0		143.6	1393
143.4	162	0	0	0		143.4	1438
143.2	148	0	0	0		143.2	1423
143	196	0.001	0	0.001		143	1408
142.8	61	0.001	0	0.001		142.8	1360
142.6	84	0.002	0	0.002		142.6	1478
142.4	29	0.005	0	0.005		142.4	1416
142.2	91	0.009	0	0.009		142.2	1400
142	168	0.017	0	0.017		142	1472
141.8	105	0.032	0	0.032		141.8	1371
141.6	162	0.057	0	0.057		141.6	1441
141.4	45	0.103	0	0.103		141.4	1407
141.2	27	0.18	0	0.18		141.2	1376
141	0	0.311	0	0.311		141	1390
140.8	103	0.526	0	0.526		140.8	1406
140.6	0	0.873	0	0.873		140.6	1473
140.4	77	1.423	0	1.423		140.4	1362
140.2	30	2.275	0	2.275		140.2	1465
140	19	3.572	0	3.572		140	1427
139.8	0	5.503	0	5.503		139.8	1496
139.6	54	8.323	0	8.323		139.6	1414
139.4	0	12.356	0	12.356		139.4	1434
139.2	110.683	18.004	0	18.004		139.2	1436
139	48.4841	25.749	0.001	25.748		139	1440
138.8	40.2177	36.148	0.003	36.145		138.8	1432
138.6	128.942	49.812	0.01	49.802		138.6	1467
138.4	63.7598	67.385	0.031	67.354		138.4	1394
138.2	0	89.5	0.091	89.409		138.2	1457
138	172.16	116.747	0.253	116.494		138	1438
137.8	194.021	149.647	0.665	148.982		137.8	1407
137.6	109.906	188.666	1.655	187.012		137.6	1423
137.4	197.699	234.307	3.888	230.419		137.4	1478
137.2	347.585	287.289	8.633	278.656		137.2	1459
137	375.63	348.885	18.116	330.769		137	1398
136.8	331.705	421.303	35.923	385.38		136.8	1439
136.6	481.731	508.032	67.315	440.717		136.6	1431
136.4	544.916	613.906	119.207	494.699		136.4	1426
136.2	804.168	744.515	199.479	545.036		136.2	1473
136	1021.69	904.853	315.445	589.409		136	1476
135.8	1124.45	1097.01	471.387	625.626		135.8	1448
135.6	1252.32	1317.48	665.675	651.808		135.6	1378
135.4	1493.32	1554.9	888.351	666.55		135.4	1401
135.2	1797.57	1789.32	1120.28	669.039		135.2	1395
135	2096.15	1994.18	1335.05	659.139		135	1430
134.8	1974.05	2140.87	1503.47	637.396		134.8	1460
134.6	2246.81	2205.01	1600.02	604.992		134.6	1415
134.4	2209.85	2172.73	1609.1	563.629		134.4	1486
134.2	2033.86	2044.62	1529.22	515.403		134.2	1437
134	1897.68	1835.96	1373.36	462.601		134	1432
133.8	1535.34	1573.09	1165.55	407.543		133.8	1417
133.6	1277.62	1287.18	934.767	352.41		133.6	1427
133.4	1031.62	1007.53	708.43	299.105		133.4	1399
133.2	765.352	756.552	507.373	249.179		133.2	1391
133	545.8	547.144	343.39	203.754		133	1396
132.8	345.013	383.157	219.623	163.534		132.8	1413
132.6	234.009	261.568	132.738	128.83		132.6	1351
132.4	131.885	175.424	75.81	99.615		132.4	1391
132.2	165.652	116.521	40.917	75.604		132.2	1409
132	84.4539	77.191	20.869	56.321		132	1486
131.8	139.168	51.241	10.059	41.182		131.8	1377
131.6	31.9403	34.138	4.581	29.556		131.6	1408
131.4	0	22.792	1.972	20.821		131.4	1416
131.2	0.15879	15.198	0.802	14.396		131.2	1410
131	1.78022	10.079	0.308	9.77		131	1435
130.8	7.78022	6.62	0.112	6.509		130.8	1434
130.6	0	4.294	0.038	4.256		130.6	1410
130.4	117.78	2.744	0.012	2.731		130.4	1413
130.2	4.78022	1.724	0.004	1.72		130.2	1430
130	4.78022	1.065	0.001	1.064		130	1365
129.8	12.7802	0.646	0	0.646		129.8	1401
129.6	30.7802	0.385	0	0.385		129.6	1367
129.4	27.7802	0.225	0	0.225		129.4	1389
129.2	2.78027	0.129	0	0.129		129.2	1496
129	69.7802	0.073	0	0.073		129	1391
128.8	17.7803	0.04	0	0.04		128.8	1359
128.6	73.7802	0.022	0	0.022		128.6	1464
128.4	74.7803	0.012	0	0.012		128.4	1390
128.2	0	0.006	0	0.006		128.2	1495
128	0	0.003	0	0.003		128	1412
127.8	115.78	0.002	0	0.002		127.8	1400
127.6	84.7802	0.001	0	0.001		127.6	1410
127.4	63.7802	0	0	0		127.4	1433
127.2	142.78	0	0	0		127.2	1409
127	176.78	0	0	0		127	1500
						126.8	1450
						126.6	1420
						126.4	1370
						126.2	1386
						126	1433
						125.8	1414
						125.6	1467
						125.4	1440
						125.2	1400
						125	1451

## Sheet: Fig 1d
	P-NiMoHZ		NiMoO4
Magnetic field (mT)	Intensity (a.u.)	Magnetic field (mT)	Intensity (a.u.)
3360	1116.08	3410	-381.8
3360.29	1089.16	3410.2	307.2
3360.59	261.111	3410.39	-93.7998
3360.88	-1538.02	3410.59	-403.8
3361.17	1050.8	3410.78	1468.2
3361.47	731.642	3410.98	1912.2
3361.76	396.542	3411.17	715.2
3362.05	-1193.46	3411.37	1881.2
3362.35	1538.68	3411.56	1769.2
3362.64	818.945	3411.76	351.2
3362.93	-896.663	3411.96	-1503.8
3363.23	-1242.18	3412.15	297.2
3363.52	-705.642	3412.35	-368.8
3363.81	-857.11	3412.54	832.2
3364.11	-321.63	3412.74	-22.7998
3364.4	1446.75	3412.93	1874.2
3364.69	-642.991	3413.13	0.2002
3364.99	-1047.87	3413.32	-1877.8
3365.28	171.122	3413.52	237.2
3365.57	-596.985	3413.71	-1065.8
3365.86	340.849	3413.91	-902.8
3366.16	-1854.32	3414.11	-238.8
3366.45	-1080.45	3414.3	749.2
3366.74	572.504	3414.5	177.2
3367.04	855.585	3414.69	1184.2
3367.33	1359.8	3414.89	724.2
3367.62	-37.85	3415.08	1541.2
3367.92	-206.395	3415.28	679.2
3368.21	-1744.87	3415.47	801.2
3368.5	459.666	3415.67	8.2002
3368.8	1302.17	3415.86	420.2
3369.09	902.595	3416.06	-519.8
3369.38	848.902	3416.26	28.2002
3369.68	1245.08	3416.45	1711.2
3369.97	917.114	3416.65	242.2
3370.26	26.0411	3416.84	-970.8
3370.56	818.893	3417.04	-440.8
3370.85	685.717	3417.23	158.2
3371.14	584.566	3417.43	208.2
3371.44	-176.511	3417.62	-1024.8
3371.73	-1195.48	3417.82	-2190.8
3372.02	-584.308	3418.02	-906.8
3372.32	-203.004	3418.21	-1398.8
3372.61	-921.582	3418.41	-210.8
3372.9	172.925	3418.6	-1843.8
3373.2	2449.47	3418.8	-1035.8
3373.49	2221	3418.99	282.2
3373.78	1617.46	3419.19	576.2
3374.08	-283.18	3419.38	387.2
3374.37	-1749.95	3419.58	-135.8
3374.66	-429.859	3419.78	-100.8
3374.96	841.11	3419.97	-1798.8
3375.25	1367.99	3420.17	-996.8
3375.54	27.8214	3420.36	-644.8
3375.84	353.66	3420.56	1995.2
3376.13	429.555	3420.75	122.2
3376.42	-1343.45	3420.95	-199.8
3376.72	-625.328	3421.14	-550.8
3377.01	1663.93	3421.34	-1446.8
3377.3	1432.32	3421.53	-470.8
3377.6	1274.81	3421.73	1734.2
3377.89	1823.35	3421.93	875.2
3378.18	989.905	3422.12	-960.8
3378.48	1862.41	3422.32	-1148.8
3378.77	1930.82	3422.51	42.2002
3379.06	1255.11	3422.71	-1053.8
3379.35	681.258	3422.9	-2267.8
3379.65	789.279	3423.1	-1086.8
3379.94	1149.19	3423.29	-58.7998
3380.23	-1060.95	3423.49	187.2
3380.53	-1330.12	3423.69	1022.2
3380.82	621.758	3423.88	26.2002
3381.11	-343.28	3424.08	-523.8
3381.41	36.8019	3424.27	678.2
3381.7	-951.978	3424.47	1375.2
3381.99	511.377	3424.66	1183.2
3382.29	587.845	3424.86	-98.7998
3382.58	745.388	3425.05	-673.8
3382.87	-338.043	3425.25	-786.8
3383.17	-1209.5	3425.44	-366.8
3383.46	158.962	3425.64	370.2
3383.75	1260.31	3425.84	-2043.8
3384.05	-222.472	3426.03	-693.8
3384.34	-2428.39	3426.23	296.2
3384.63	-773.431	3426.42	1346.2
3384.93	420.449	3426.62	692.2
3385.22	894.296	3426.81	1174.2
3385.51	395.163	3427.01	1600.2
3385.81	-2157.9	3427.2	-393.8
3386.1	-2399.85	3427.4	1076.2
3386.39	-1076.67	3427.6	691.2
3386.69	699.651	3427.79	-1667.8
3386.98	-129.902	3427.99	-621.8
3387.27	1715.64	3428.18	-1806.8
3387.57	-390.777	3428.38	-43.7998
3387.86	-304.2	3428.57	558.2
3388.15	884.318	3428.77	-110.8
3388.45	1820.73	3428.96	12.2002
3388.74	-524.981	3429.16	-841.8
3389.03	-640.835	3429.35	582.2
3389.33	-1641.82	3429.55	1413.2
3389.62	-323.897	3429.75	2685.2
3389.91	440.971	3429.94	2084.2
3390.21	3266.84	3430.14	553.2
3390.5	-89.2407	3430.33	886.2
3390.79	757.778	3430.53	2406.2
3391.08	-189.073	3430.72	176.2
3391.38	-1692.78	3430.92	-599.8
3391.67	-443.355	3431.11	797.2
3391.96	-59.82	3431.31	1245.2
3392.26	2055.78	3431.51	1116.2
3392.55	1218.39	3431.7	-195.8
3392.84	124.965	3431.9	-1071.8
3393.14	1119.45	3432.09	-475.8
3393.43	2163.81	3432.29	-292.8
3393.72	1614.03	3432.48	808.2
3394.02	1801.11	3432.68	726.2
3394.31	360.087	3432.87	-734.8
3394.6	277.988	3433.07	-566.8
3394.9	-399.131	3433.26	-1143.8
3395.19	-268.216	3433.46	-1020.8
3395.48	318.783	3433.66	1344.2
3395.78	2167.91	3433.85	263.2
3396.07	-1066.83	3434.05	58.2002
3396.36	-1593.42	3434.24	-347.8
3396.66	-942.894	3434.44	-1960.8
3396.95	-2443.28	3434.63	51.2002
3397.24	215.369	3434.83	-1094.8
3397.54	-372.004	3435.02	-258.8
3397.83	-257.449	3435.22	-1308.8
3398.12	-383.007	3435.42	657.2
3398.42	-381.703	3435.61	329.2
3398.71	-427.541	3435.81	-1220.8
3399	-1100.5	3436	34.2002
3399.3	556.444	3436.2	794.2
3399.59	-442.649	3436.39	-80.7998
3399.88	-957.727	3436.59	-834.8
3400.18	2021.26	3436.78	-652.8
3400.47	371.366	3436.98	1818.2
3400.76	532.608	3437.18	818.2
3401.06	-475.001	3437.37	-135.8
3401.35	-650.475	3437.57	960.2
3401.64	771.154	3437.76	632.2
3401.94	-492.161	3437.96	1170.2
3402.23	-447.477	3438.15	-1031.8
3402.52	-689.846	3438.35	-431.8
3402.82	-385.317	3438.54	977.2
3403.11	687.079	3438.74	2042.2
3403.4	373.331	3438.93	923.2
3403.7	543.446	3439.13	985.2
3403.99	589.456	3439.33	1166.2
3404.28	-1531.6	3439.52	1224.2
3404.57	-2028.65	3439.72	12.2002
3404.87	1276.34	3439.91	443.2
3405.16	1507.43	3440.11	-157.8
3405.45	183.663	3440.3	175.2
3405.75	-295.957	3440.5	-506.8
3406.04	385.57	3440.69	-46.7998
3406.33	-1443.78	3440.89	-689.8
3406.63	506.939	3441.08	-1674.8
3406.92	-486.316	3441.28	-795.8
3407.21	-207.605	3441.48	-2300.8
3407.51	1094.02	3441.67	-135.8
3407.8	956.519	3441.87	1313.2
3408.09	569.872	3442.06	1848.2
3408.39	-1815.92	3442.26	838.2
3408.68	-2574.83	3442.45	-1022.8
3408.97	-1847.82	3442.65	-721.8
3409.27	1080.16	3442.84	534.2
3409.56	1351.17	3443.04	118.2
3409.85	-426.73	3443.24	-1150.8
3410.15	-473.505	3443.43	1817.2
3410.44	136.872	3443.63	967.2
3410.73	-67.5957	3443.82	489.2
3411.03	1103.07	3444.02	-287.8
3411.32	160.838	3444.21	-1073.8
3411.61	1815.65	3444.41	502.2
3411.91	83.448	3444.6	260.2
3412.2	1110.18	3444.8	-895.8
3412.49	461.792	3445	-586.8
3412.79	215.264	3445.19	-252.8
3413.08	2115.59	3445.39	53.2002
3413.37	585.772	3445.58	-17.7998
3413.67	-711.14	3445.78	480.2
3413.96	2470.9	3445.97	1581.2
3414.25	176.949	3446.17	-1365.8
3414.55	631.068	3446.36	-1008.8
3414.84	1895.3	3446.56	-130.8
3415.13	946.69	3446.75	18.2002
3415.43	1352.24	3446.95	-76.7998
3415.72	-1625.06	3447.15	318.2
3416.01	-625.246	3447.34	-1179.8
3416.3	153.639	3447.54	-78.7998
3416.6	69.5348	3447.73	1868.2
3416.89	876.381	3447.93	1044.2
3417.18	96.1268	3448.12	1844.2
3417.48	-1496.27	3448.32	630.2
3417.77	-1957.81	3448.51	873.2
3418.06	-1466.5	3448.71	528.2
3418.36	-1558.31	3448.91	1237.2
3418.65	-242.188	3449.1	1933.2
3418.94	-210.077	3449.3	-898.8
3419.24	-1788.92	3449.49	715.2
3419.53	-2129.65	3449.69	2262.2
3419.82	744.763	3449.88	-268.8
3420.12	-908.659	3450.08	-1038.8
3420.41	-454.917	3450.27	417.2
3420.7	471.963	3450.47	637.2
3421	855.935	3450.66	-569.8
3421.29	-82.0582	3450.86	-1632.8
3421.58	1088.92	3451.06	-820.8
3421.88	766.818	3451.25	448.2
3422.17	2582.58	3451.45	543.2
3422.46	2002.2	3451.64	968.2
3422.76	-169.344	3451.84	1978.2
3423.05	799.982	3452.03	1023.2
3423.34	-370.783	3452.23	969.2
3423.64	-868.581	3452.42	-1022.8
3423.93	744.651	3452.62	-1356.8
3424.22	2195.97	3452.82	-675.8
3424.52	797.435	3453.01	-57.7998
3424.81	-341.935	3453.21	797.2
3425.1	-357.131	3453.4	-1270.8
3425.4	70.8291	3453.6	-2081.8
3425.69	657.907	3453.79	751.2
3425.98	2041.05	3453.99	1720.2
3426.28	760.181	3454.18	-657.8
3426.57	-1100.75	3454.38	12.2002
3426.86	432.208	3454.57	-932.8
3427.16	-0.98747	3454.77	-1721.8
3427.45	192.656	3454.97	82.2002
3427.74	-44.8473	3455.16	-12.7998
3428.04	-485.461	3455.36	349.2
3428.33	1299.87	3455.55	44.2002
3428.62	-712.79	3455.75	-58.7998
3428.92	-775.377	3455.94	-416.8
3429.21	-493.835	3456.14	-187.8
3429.5	-1773.12	3456.33	-726.8
3429.79	926.77	3456.53	-613.8
3430.09	1423.84	3456.73	567.2
3430.38	838.048	3456.92	1009.2
3430.67	1582.35	3457.12	1140.2
3430.97	1808.67	3457.31	-38.7998
3431.26	2348.95	3457.51	647.2
3431.55	446.134	3457.7	751.2
3431.85	50.1717	3457.9	372.2
3432.14	-728.954	3458.09	1287.2
3432.43	1537.76	3458.29	524.2
3432.73	1335.35	3458.48	1268.2
3433.02	1666.86	3458.68	2021.2
3433.31	-389.647	3458.88	270.2
3433.61	-1190.1	3459.07	-1124.8
3433.9	-186.429	3459.27	209.2
3434.19	500.404	3459.46	402.2
3434.49	205.429	3459.66	1128.2
3434.78	1019.65	3459.85	1230.2
3435.07	1702.03	3460.05	970.2
3435.37	-954.472	3460.24	-1711.8
3435.66	-773.917	3460.44	-1572.8
3435.95	-1498.38	3460.64	432.2
3436.25	118.082	3460.83	868.2
3436.54	-261.59	3461.03	-522.8
3436.83	980.574	3461.22	-921.8
3437.13	1766.57	3461.42	-1279.8
3437.42	-1116.58	3461.61	-653.8
3437.71	-1883.82	3461.81	-694.8
3438.01	-85.1068	3462	-1236.8
3438.3	-1738.36	3462.2	-1129.8
3438.59	-354.5	3462.4	-45.7998
3438.89	365.517	3462.59	459.2
3439.18	108.731	3462.79	-628.8
3439.47	-1749.85	3462.98	49.2002
3439.77	-469.234	3463.18	1401.2
3440.06	46.5275	3463.37	-88.7998
3440.35	904.377	3463.57	-1836.8
3440.65	2415.24	3463.76	-1101.8
3440.94	1685.05	3463.96	798.2
3441.23	1098.74	3464.15	695.2
3441.52	1046.28	3464.35	2205.2
3441.82	-603.354	3464.55	-560.8
3442.11	-1104.15	3464.74	-1.79981
3442.4	731.938	3464.94	-64.7998
3442.7	224.966	3465.13	614.2
3442.99	-637.992	3465.33	2161.2
3443.28	-696.861	3465.52	468.2
3443.58	73.4253	3465.72	-880.8
3443.87	721.914	3465.91	-612.8
3444.16	2262.63	3466.11	1572.2
3444.46	3086.56	3466.3	1699.2
3444.75	-257.333	3466.5	-350.8
3445.04	-1472.1	3466.7	-221.8
3445.34	-664.812	3466.89	1194.2
3445.63	-825.55	3467.09	441.2
3445.92	260.618	3467.28	-123.8
3446.22	63.6407	3467.48	-206.8
3446.51	1366.49	3467.67	813.2
3446.8	3328.17	3467.87	978.2
3447.1	398.719	3468.06	1221.2
3447.39	-1060.82	3468.26	437.2
3447.68	53.6438	3468.46	723.2
3447.98	-1651.82	3468.65	-262.8
3448.27	-1622.14	3468.85	-664.8
3448.56	143.747	3469.04	-905.8
3448.86	-1144.12	3469.24	-1407.8
3449.15	-478.75	3469.43	490.2
3449.44	1319.84	3469.63	1656.2
3449.74	-215.401	3469.82	1249.2
3450.03	687.449	3470.02	123.2
3450.32	179.312	3470.22	-545.8
3450.62	1067.11	3470.41	313.2
3450.91	1673.78	3470.61	-212.8
3451.2	1063.29	3470.8	882.2
3451.5	-773.375	3471	26.2002
3451.79	1516.81	3471.19	449.2
3452.08	-1128.1	3471.39	383.2
3452.38	-3212.04	3471.58	-1459.8
3452.67	-727.92	3471.78	20.2002
3452.96	261.344	3471.97	1549.2
3453.26	-2029.18	3472.17	-1635.8
3453.55	750.557	3472.37	-301.8
3453.84	491.568	3472.56	210.2
3454.14	-854.161	3472.76	-934.8
3454.43	-2031.68	3472.95	639.2
3454.72	203.95	3473.15	1880.2
3455.01	-479.363	3473.34	2016.2
3455.31	60.2997	3473.54	-192.8
3455.6	1975.86	3473.73	1381.2
3455.89	-6.71991	3473.93	1520.2
3456.19	1101.53	3474.13	-496.8
3456.48	-581.382	3474.32	-1994.8
3456.77	1306.6	3474.52	513.2
3457.07	391.541	3474.71	490.2
3457.36	1998.53	3474.91	412.2
3457.65	898.664	3475.1	-1445.8
3457.95	-569.983	3475.3	-132.8
3458.24	-2120.35	3475.49	1291.2
3458.53	-2697.4	3475.69	-1561.8
3458.83	-114.141	3475.88	1497.2
3459.12	896.388	3476.08	1872.2
3459.41	575.122	3476.28	2234.2
3459.71	446.976	3476.47	2079.2
3460	1972.86	3476.67	208.2
3460.29	332.686	3476.86	-1754.8
3460.59	959.396	3477.06	-983.8
3460.88	517.953	3477.25	830.2
3461.17	23.3603	3477.45	-200.8
3461.47	173.655	3477.64	-206.8
3461.76	-571.095	3477.84	-436.8
3462.05	558.202	3478.04	1003.2
3462.35	1483.64	3478.23	1386.2
3462.64	1209.33	3478.43	697.2
3462.93	661.326	3478.62	-664.8
3463.23	13.6868	3478.82	983.2
3463.52	279.421	3479.01	-199.8
3463.81	792.5	3479.21	645.2
3464.11	-122.134	3479.4	273.2
3464.4	1048.43	3479.6	283.2
3464.69	2876.1	3479.79	-934.8
3464.99	510.78	3479.99	-418.8
3465.28	-785.608	3480.19	176.2
3465.57	-1346.11	3480.38	-1758.8
3465.86	-232.738	3480.58	-1062.8
3466.16	1576.54	3480.77	1385.2
3466.45	256.781	3480.97	-62.7998
3466.74	-229.915	3481.16	1139.2
3467.04	495.557	3481.36	120.2
3467.33	1819.31	3481.55	195.2
3467.62	1506.42	3481.75	-536.8
3467.92	695.977	3481.95	-483.8
3468.21	434.991	3482.14	821.2
3468.5	-854.547	3482.34	-137.8
3468.8	-2614.69	3482.53	35.2002
3469.09	25.4853	3482.73	421.2
3469.38	1596.87	3482.92	1311.2
3469.68	184.369	3483.12	194.2
3469.97	-332.113	3483.31	-274.8
3470.26	3544.36	3483.51	1478.2
3470.56	1291.77	3483.7	586.2
3470.85	449.137	3483.9	-1172.8
3471.14	-178.487	3484.1	-1287.8
3471.44	-1164	3484.29	2076.2
3471.73	-1193.29	3484.49	2136.2
3472.02	1114.77	3484.68	1005.2
3472.32	469.286	3484.88	1160.2
3472.61	-961.645	3485.07	-1052.8
3472.9	-306.979	3485.27	-2432.8
3473.2	1014.29	3485.46	-1334.8
3473.49	479.119	3485.66	-114.8
3473.78	-1106.56	3485.86	1659.2
3474.08	-994.861	3486.05	815.2
3474.37	368.115	3486.25	818.2
3474.66	20.264	3486.44	-735.8
3474.96	-400.492	3486.64	-630.8
3475.25	2143.81	3486.83	396.2
3475.54	-913.819	3487.03	292.2
3475.84	567.675	3487.22	280.2
3476.13	270.392	3487.42	708.2
3476.42	86.4609	3487.61	2309.2
3476.72	622.025	3487.81	811.2
3477.01	-352.779	3488.01	-686.8
3477.3	-219.836	3488.2	-120.8
3477.6	1158.93	3488.4	208.2
3477.89	610.552	3488.59	3627.2
3478.18	-490.993	3488.79	503.2
3478.48	-534.768	3488.98	-260.8
3478.77	364.128	3489.18	559.2
3479.06	1305.58	3489.37	-840.8
3479.35	1352.48	3489.57	-465.8
3479.65	1137.74	3489.77	1209.2
3479.94	608.315	3489.96	1437.2
3480.23	-423.801	3490.16	-154.8
3480.53	1781.45	3490.35	-632.8
3480.82	2237.19	3490.55	-1189.8
3481.11	1046.54	3490.74	267.2
3481.41	2140.69	3490.94	-1058.8
3481.7	967.814	3491.13	1774.2
3481.99	105.056	3491.33	-797.8
3482.29	490.537	3491.52	-941.8
3482.58	-265.676	3491.72	-141.8
3482.87	49.4297	3491.92	-260.8
3483.17	1212.81	3492.11	-1203.8
3483.46	2643.39	3492.31	5.20019
3483.75	2508.05	3492.5	675.2
3484.05	2706.69	3492.7	127.2
3484.34	2952.22	3492.89	-344.8
3484.63	3635.58	3493.09	-20.7998
3484.93	1106.78	3493.28	350.2
3485.22	3039.89	3493.48	354.2
3485.51	2389.04	3493.68	948.2
3485.81	2957.41	3493.87	1150.2
3486.1	831.219	3494.07	2010.2
3486.39	984.695	3494.26	300.2
3486.69	672.056	3494.46	-397.8
3486.98	1733.48	3494.65	-309.8
3487.27	1411.11	3494.85	41.2002
3487.57	1768	3495.04	345.2
3487.86	2060.17	3495.24	-783.8
3488.15	2783.57	3495.44	167.2
3488.45	546.132	3495.63	1444.2
3488.74	1454.76	3495.83	-314.8
3489.03	2013.39	3496.02	-858.8
3489.33	-39.9963	3496.22	-121.8
3489.62	2156.63	3496.41	-359.8
3489.91	1796.37	3496.61	486.2
3490.21	2377.43	3496.8	613.2
3490.5	2621.07	3497	544.2
3490.79	2404.59	3497.19	-1331.8
3491.08	1922.32	3497.39	389.2
3491.38	3070.61	3497.59	2780.2
3491.67	3725.76	3497.78	540.2
3491.96	3397.03	3497.98	-157.8
3492.26	3077.6	3498.17	1079.2
3492.55	4201.59	3498.37	-1111.8
3492.84	1836.07	3498.56	-1351.8
3493.14	3029.05	3498.76	-984.8
3493.43	2653.54	3498.95	-1337.8
3493.72	5376.56	3499.15	1212.2
3494.02	5153.18	3499.34	-900.8
3494.31	4811.54	3499.54	-667.8
3494.6	5116.88	3499.74	-1556.8
3494.9	4434.55	3499.93	-449.8
3495.19	3616.99	3500.13	71.2002
3495.48	3107.71	3500.32	1195.2
3495.78	3233.28	3500.52	-98.7998
3496.07	6596.29	3500.71	-1353.8
3496.36	5895.28	3500.91	2.20019
3496.66	3192.8	3501.1	642.2
3496.95	2932.28	3501.3	-1478.8
3497.24	6755.11	3501.5	-1895.8
3497.54	7041.59	3501.69	1759.2
3497.83	6328.99	3501.89	1102.2
3498.12	5411.54	3502.08	405.2
3498.42	6449.51	3502.28	1584.2
3498.71	6452.24	3502.47	-502.8
3499	7006.13	3502.67	-883.8
3499.3	7197.74	3502.86	621.2
3499.59	6930.76	3503.06	-1134.8
3499.88	9001	3503.26	-239.8
3500.18	9702.38	3503.45	-333.8
3500.47	10505.9	3503.65	-358.8
3500.76	9302.61	3503.84	-186.8
3501.06	7792.52	3504.04	348.2
3501.35	9574.58	3504.23	200.2
3501.64	10303.7	3504.43	293.2
3501.94	8358.5	3504.62	-103.8
3502.23	9596.75	3504.82	138.2
3502.52	10166.9	3505.01	615.2
3502.82	11112.5	3505.21	-562.8
3503.11	12587.8	3505.41	588.2
3503.4	11170.4	3505.6	1875.2
3503.7	12428.6	3505.8	-695.8
3503.99	13340	3505.99	1087.2
3504.28	14878.2	3506.19	1648.2
3504.57	14530.7	3506.38	-93.7998
3504.87	16149	3506.58	-1561.8
3505.16	18230.6	3506.77	-541.8
3505.45	19412.6	3506.97	240.2
3505.75	19653.9	3507.17	316.2
3506.04	21243.9	3507.36	553.2
3506.33	20745.3	3507.56	-738.8
3506.63	19797.4	3507.75	-1090.8
3506.92	20359.5	3507.95	-66.7998
3507.21	22249.2	3508.14	-447.8
3507.51	21182.1	3508.34	295.2
3507.8	22550.1	3508.53	219.2
3508.09	24272	3508.73	631.2
3508.39	25635.6	3508.92	2138.2
3508.68	25365.7	3509.12	1110.2
3508.97	26281	3509.32	202.2
3509.27	27033.9	3509.51	-548.8
3509.56	28339.2	3509.71	-855.8
3509.85	30944.4	3509.9	50.2002
3510.15	28758.4	3510.1	-1330.8
3510.44	29517.3	3510.29	-236.8
3510.73	30640.5	3510.49	-194.8
3511.03	31246	3510.68	-746.8
3511.32	29320.5	3510.88	-621.8
3511.61	32518.9	3511.08	964.2
3511.91	31926	3511.27	-11.7998
3512.2	31364.4	3511.47	93.2002
3512.49	28763	3511.66	-50.7998
3512.79	29767.4	3511.86	-437.8
3513.08	28296.3	3512.05	-933.8
3513.37	26254.7	3512.25	917.2
3513.67	25266.9	3512.44	36.2002
3513.96	21177.6	3512.64	-1528.8
3514.25	19329.8	3512.83	-1510.8
3514.55	16832.1	3513.03	-2116.8
3514.84	14179.4	3513.23	-1961.8
3515.13	10704.9	3513.42	-617.8
3515.43	6526.6	3513.62	-751.8
3515.72	4840.96	3513.81	-1446.8
3516.01	897.898	3514.01	-1643.8
3516.3	-2044.62	3514.2	-549.8
3516.6	-6091.38	3514.4	172.2
3516.89	-9736.64	3514.59	548.2
3517.18	-12249.9	3514.79	-681.8
3517.48	-16539.2	3514.99	-812.8
3517.77	-19242.6	3515.18	-796.8
3518.06	-21349.1	3515.38	142.2
3518.36	-24758.7	3515.57	2041.2
3518.65	-25349.4	3515.77	3059.2
3518.94	-26739.2	3515.96	1133.2
3519.24	-28051.1	3516.16	-781.8
3519.53	-29362.2	3516.35	360.2
3519.82	-30103.8	3516.55	-574.8
3520.12	-31543.2	3516.74	987.2
3520.41	-32305.6	3516.94	408.2
3520.7	-31051.2	3517.14	506.2
3521	-29285.3	3517.33	573.2
3521.29	-26146.8	3517.53	1819.2
3521.58	-28347.4	3517.72	239.2
3521.88	-29337.6	3517.92	-244.8
3522.17	-27376.4	3518.11	1053.2
3522.46	-28292	3518.31	1385.2
3522.76	-29675.3	3518.5	-458.8
3523.05	-26870.2	3518.7	-2102.8
3523.34	-27184.2	3518.9	-1055.8
3523.64	-27925.4	3519.09	468.2
3523.93	-24470.5	3519.29	513.2
3524.22	-23417.9	3519.48	97.2002
3524.52	-23005.3	3519.68	-597.8
3524.81	-21771	3519.87	1174.2
3525.1	-19351.5	3520.07	-100.8
3525.4	-20641.4	3520.26	-844.8
3525.69	-19597.4	3520.46	-520.8
3525.98	-20268.3	3520.66	-1157.8
3526.28	-17477.2	3520.85	-2774.8
3526.57	-16081.6	3521.05	-186.8
3526.86	-15622	3521.24	1381.2
3527.16	-16585.9	3521.44	1098.2
3527.45	-15266.1	3521.63	1375.2
3527.74	-15745.4	3521.83	883.2
3528.04	-14772.1	3522.02	433.2
3528.33	-13628.7	3522.22	70.2002
3528.62	-11080.6	3522.41	-274.8
3528.92	-11264.4	3522.61	47.2002
3529.21	-12178.5	3522.81	700.2
3529.5	-9397.57	3523	818.2
3529.79	-9058.11	3523.2	1919.2
3530.09	-10579.7	3523.39	676.2
3530.38	-8918.9	3523.59	-396.8
3530.67	-9928.05	3523.78	1733.2
3530.97	-7338.44	3523.98	347.2
3531.26	-7213.26	3524.17	-518.8
3531.55	-8576.56	3524.37	-900.8
3531.85	-7967.35	3524.56	-2124.8
3532.14	-6436.6	3524.76	-1108.8
3532.43	-7551.27	3524.96	-929.8
3532.73	-7159.43	3525.15	40.2002
3533.02	-4789.23	3525.35	-1037.8
3533.31	-3867.93	3525.54	-814.8
3533.61	-4943.95	3525.74	762.2
3533.9	-5455.83	3525.93	42.2002
3534.19	-5416.22	3526.13	-195.8
3534.49	-6273.85	3526.32	-1233.8
3534.78	-5936.46	3526.52	-1103.8
3535.07	-6398.8	3526.72	-488.8
3535.37	-6974.58	3526.91	1043.2
3535.66	-5780.46	3527.11	-1082.8
3535.95	-4651.99	3527.3	-641.8
3536.25	-5760.68	3527.5	-32.7998
3536.54	-3568.97	3527.69	-301.8
3536.83	-4907.28	3527.89	-745.8
3537.13	-4076.04	3528.08	-865.8
3537.42	-4258.71	3528.28	-1311.8
3537.71	-5015.83	3528.48	-1067.8
3538.01	-5395.02	3528.67	-1435.8
3538.3	-4778.02	3528.87	-1699.8
3538.59	-3707.65	3529.06	-280.8
3538.89	-3108.83	3529.26	884.2
3539.18	-4243.51	3529.45	1206.2
3539.47	-6148.7	3529.65	-1672.8
3539.77	-2986.38	3529.84	-1645.8
3540.06	-1289.51	3530.04	-1328.8
3540.35	-1931.99	3530.23	-1479.8
3540.65	-3128.64	3530.43	-1508.8
3540.94	-2569.24	3530.63	475.2
3541.23	-3069.49	3530.82	400.2
3541.52	-2620.05	3531.02	978.2
3541.82	-1244.6	3531.21	-205.8
3542.11	-1511.81	3531.41	1543.2
3542.4	-3157.4	3531.6	-14.7998
3542.7	-3071.16	3531.8	-829.8
3542.99	-2760.96	3531.99	-1010.8
3543.28	-3632.75	3532.19	452.2
3543.58	-3658.52	3532.39	2720.2
3543.87	-3031.34	3532.58	918.2
3544.16	-367.288	3532.78	-987.8
3544.46	-1932.45	3532.97	-1152.8
3544.75	-2089.88	3533.17	1340.2
3545.04	-4191.59	3533.36	614.2
3545.34	-1997.52	3533.56	513.2
3545.63	-2277.57	3533.75	1705.2
3545.92	-1988.56	3533.95	939.2
3546.22	-1808.28	3534.14	-1645.8
3546.51	-1120.5	3534.34	895.2
3546.8	238.986	3534.54	763.2
3547.1	-276.612	3534.73	361.2
3547.39	-0.15173	3534.93	-57.7998
3547.68	1095.45	3535.12	-1289.8
3547.98	-729.77	3535.32	-147.8
3548.27	-938.86	3535.51	-137.8
3548.56	-598.897	3535.71	-308.8
3548.86	-1611.99	3535.9	-12.7998
3549.15	-2343.24	3536.1	-1083.8
3549.44	-1773.75	3536.3	20.2002
3549.74	-1603.57	3536.49	-1582.8
3550.03	-934.709	3536.69	-128.8
3550.32	-285.11	3536.88	-249.8
3550.62	-225.673	3537.08	-125.8
3550.91	-1704.25	3537.27	1492.2
3551.2	-1293.68	3537.47	1044.2
3551.5	-661.778	3537.66	8.2002
3551.79	-277.396	3537.86	524.2
3552.08	-1323.41	3538.05	471.2
3552.38	25.2507	3538.25	1814.2
3552.67	-2111.39	3538.45	1396.2
3552.96	-3317.38	3538.64	120.2
3553.26	-2815.78	3538.84	-363.8
3553.55	-1685.71	3539.03	2167.2
3553.84	-722.273	3539.23	588.2
3554.14	-194.582	3539.42	-575.8
3554.43	-658.709	3539.62	-162.8
3554.72	-650.69	3539.81	-543.8
3555.01	155.491	3540.01	-606.8
3555.31	-886.103	3540.21	2258.2
3555.6	-1132.37	3540.4	949.2
3555.89	-1151.16	3540.6	446.2
3556.19	-2940.36	3540.79	615.2
3556.48	-925.81	3540.99	651.2
3556.77	-2831.41	3541.18	268.2
3557.07	-1872.09	3541.38	696.2
3557.36	306.172	3541.57	76.2002
3557.65	74.355	3541.77	-1792.8
3557.95	-1895.61	3541.96	-1222.8
3558.24	-514.813	3542.16	-1252.8
3558.53	387.63	3542.36	-1480.8
3558.83	519.614	3542.55	-588.8
3559.12	-525.946	3542.75	-902.8
3559.41	-336.1	3542.94	-1693.8
3559.71	-193.858	3543.14	-952.8
3560	1636.82	3543.33	-402.8
3560.29	-93.9985	3543.53	-80.7998
3560.59	110.802	3543.72	-1339.8
3560.88	-836.66	3543.92	-1770.8
3561.17	-1449.26	3544.12	471.2
3561.47	223.096	3544.31	593.2
3561.76	159.489	3544.51	810.2
3562.05	-526.054	3544.7	1732.2
3562.35	257.456	3544.9	809.2
3562.64	1172.97	3545.09	-1219.8
3562.93	1.39819	3545.29	-792.8
3563.23	597.646	3545.48	-803.8
3563.52	1303.61	3545.68	-2464.8
3563.81	-1167.81	3545.87	-294.8
3564.11	46.344	3546.07	-206.8
3564.4	-482.968	3546.27	-260.8
3564.69	-777.727	3546.46	-1758.8
3564.99	-1045.88	3546.66	730.2
3565.28	-392.334	3546.85	418.2
3565.57	-1046.99	3547.05	490.2
3565.86	259.26	3547.24	-171.8
3566.16	23.5174	3547.44	-124.8
3566.45	-1318.14	3547.63	-603.8
3566.74	-471.684	3547.83	508.2
3567.04	-997.102	3548.03	933.2
3567.33	62.5642	3548.22	466.2
3567.62	-344.754	3548.42	339.2
3567.92	-1079.15	3548.61	703.2
3568.21	-1213.71	3548.81	810.2
3568.5	-1356.54	3549	-203.8
3568.8	-849.701	3549.2	515.2
3569.09	-1582.23	3549.39	919.2
3569.38	-2098.13	3549.59	97.2002
3569.68	-1757.36	3549.78	-921.8
3569.97	-630.853	3549.98	-1776.8
3570.26	-899.523	3550.18	-947.8
3570.56	1177.73	3550.37	-1251.8
3570.85	1807	3550.57	492.2
3571.14	-32.6279	3550.76	1910.2
3571.44	-58.1168	3550.96	377.2
3571.73	-261.45	3551.15	-313.8
3572.02	-648.652	3551.35	-1547.8
3572.32	473.223	3551.54	-1385.8
3572.61	1486.09	3551.74	-1805.8
3572.9	1143.87	3551.94	-405.8
3573.2	-417.529	3552.13	1014.2
3573.49	-810.185	3552.33	124.2
3573.78	753.857	3552.52	-1536.8
3574.08	1221.58	3552.72	-1285.8
3574.37	-195.985	3552.91	-616.8
3574.66	-983.796	3553.11	-1170.8
3574.96	-2624.77	3553.3	-749.8
3575.25	-2250.83	3553.5	-1564.8
3575.54	-1237.86	3553.7	-59.7998
3575.84	-771.812	3553.89	20.2002
3576.13	-1151.61	3554.09	122.2
3576.42	-1904.25	3554.28	1833.2
3576.72	-1726.72	3554.48	660.2
3577.01	-1500.08	3554.67	590.2
3577.3	93.605	3554.87	1249.2
3577.6	169.259	3555.06	-1148.8
3577.89	-535.206	3555.26	-47.7998
3578.18	190.134	3555.45	-1708.8
3578.48	45.2251	3555.65	516.2
3578.77	-152.958	3555.85	1032.2
3579.06	-1222.41	3556.04	452.2
3579.35	-1856.09	3556.24	-780.8
3579.65	-1031.93	3556.43	-373.8
3579.94	-407.861	3556.63	631.2
3580.23	-1160.79	3556.82	753.2
3580.53	-1384.64	3557.02	-568.8
3580.82	-1092.35	3557.21	-60.7998
3581.11	1.10136	3557.41	-393.8
3581.41	-986.273	3557.6	-947.8
3581.7	-335.506	3557.8	-66.7998
3581.99	367.346	3558	-673.8
3582.29	1895.21	3558.19	-686.8
3582.58	1480	3558.39	363.2
3582.87	-638.352	3558.58	-1003.8
3583.17	-889.91	3558.78	-1482.8
3583.46	250.293	3558.97	303.2
3583.75	-580.75	3559.17	1481.2
3584.05	-2038.01	3559.36	2524.2
3584.34	-2165.44	3559.56	1683.2
3584.63	-733.969	3559.76	969.2
3584.93	195.487	3559.95	183.2
3585.22	97.0016	3560.15	71.2002
3585.51	1055.64	3560.34	-2524.8
3585.81	639.438	3560.54	-1529.8
3586.1	-514.589	3560.73	1128.2
3586.39	-1760.46	3560.93	432.2
3586.69	-423.219	3561.12	115.2
3586.98	-61.9321	3561.32	924.2
3587.27	-273.674	3561.52	426.2
3587.57	569.481	3561.71	1045.2
3587.86	483.469	3561.91	-713.8
3588.15	1123.25	3562.1	-1027.8
3588.45	-1312.2	3562.3	-1460.8
3588.74	-377.857	3562.49	965.2
3589.03	-1225.69	3562.69	1694.2
3589.33	-802.625	3562.88	-36.7998
3589.62	540.399	3563.08	1014.2
3589.91	415.461	3563.27	197.2
3590.21	-2579.37	3563.47	-276.8
3590.5	-1531.06	3563.67	-792.8
3590.79	-649.573	3563.86	-1179.8
3591.08	1060.08	3564.06	-101.8
3591.38	-671.141	3564.25	419.2
3591.67	1264.71	3564.45	279.2
3591.96	-1810.42	3564.64	-40.7998
3592.26	-346.63	3564.84	-1025.8
3592.55	-441.967	3565.03	-439.8
3592.84	-1862.49	3565.23	92.2002
3593.14	-1319.21	3565.43	-379.8
3593.43	-559.138	3565.62	-354.8
3593.72	436.76	3565.82	-111.8
3594.02	183.536	3566.01	-803.8
3594.31	-705.745	3566.21	-160.8
3594.6	-744.01	3566.4	1490.2
3594.9	-1784.19	3566.6	1176.2
3595.19	-970.242	3566.79	471.2
3595.48	-2754.13	3566.99	-846.8
3595.78	-453.846	3567.18	-668.8
3596.07	2117.58	3567.38	1189.2
3596.36	2781.1	3567.58	1743.2
3596.66	1337.66	3567.77	-432.8
3596.95	807.182	3567.97	33.2002
3597.24	822.605	3568.16	-1757.8
3597.54	242.875	3568.36	1155.2
3597.83	785.957	3568.55	706.2
3598.12	-263.154	3568.75	-641.8
3598.42	671.559	3568.94	1445.2
3598.71	1853.14	3569.14	192.2
3599	1591.64	3569.34	-556.8
3599.3	2638.14	3569.53	-304.8
3599.59	1166.7	3569.73	-352.8
3599.88	-144.629	3569.92	146.2
3600.18	-1965.8	3570.12	1344.2
3600.47	316.187	3570.31	2885.2
3600.76	1010.33	3570.51	1636.2
3601.06	-753.412	3570.7	-2795.8
3601.35	-539.095	3570.9	-2715.8
3601.64	338.218	3571.09	-657.8
3601.94	1126.46	3571.29	-445.8
3602.23	-466.424	3571.49	1045.2
3602.52	-899.476	3571.68	-675.8
3602.82	-644.712	3571.88	126.2
3603.11	-1511.12	3572.07	-1265.8
3603.4	126.323	3572.27	846.2
3603.7	1117.68	3572.46	-1198.8
3603.99	-269.996	3572.66	-436.8
3604.28	-519.632	3572.85	1885.2
3604.57	-766.173	3573.05	-1062.8
3604.87	-772.575	3573.25	-1390.8
3605.16	-46.8181	3573.44	1466.2
3605.45	1070.09	3573.64	1669.2
3605.75	401.137	3573.83	-1227.8
3606.04	-166.74	3574.03	-1843.8
3606.33	2019.4	3574.22	-701.8
3606.63	-572.494	3574.42	-1728.8
3606.92	-317.494	3574.61	-2784.8
3607.21	204.36	3574.81	80.2002
3607.51	-326.959	3575	511.2
3607.8	-2087.45	3575.2	943.2
3608.09	-1994.09	3575.4	-1114.8
3608.39	-2573.84	3575.59	-1637.8
3608.68	123.367	3575.79	-1389.8
3608.97	-760.414	3575.98	-479.8
3609.27	952.88	3576.18	-417.8
3609.56	-208.705	3576.37	1271.2
3609.85	1316.86	3576.57	-98.7998
3610.15	-707.415	3576.76	201.2
3610.44	-1307.55	3576.96	372.2
3610.73	-278.593	3577.16	-830.8
3611.03	895.413	3577.35	-2315.8
3611.32	623.401	3577.55	-1948.8
3611.61	-321.686	3577.74	-232.8
3611.91	-468.9	3577.94	-177.8
3612.2	960.728	3578.13	336.2
3612.49	-1845.81	3578.33	-1275.8
3612.79	-974.506	3578.52	480.2
3613.08	587.682	3578.72	-1096.8
3613.37	25.8017	3578.92	319.2
3613.67	238.914	3579.11	-1797.8
3613.96	-1640.92	3579.31	-1216.8
3614.25	-1035.65	3579.5	199.2
3614.55	-1339.24	3579.7	1224.2
3614.84	-554.678	3579.89	521.2
3615.13	-390.97	3580.09	-1277.8
3615.43	-743.149	3580.28	2116.2
3615.72	-132.261	3580.48	363.2
3616.01	299.633	3580.67	-417.8
3616.3	222.476	3580.87	-1448.8
3616.6	-462.786	3581.07	11.2002
3616.89	280.809	3581.26	-800.8
3617.18	1788.24	3581.46	-1118.8
3617.48	620.521	3581.65	-2930.8
3617.77	-584.33	3581.85	-1108.8
3618.06	922.734	3582.04	192.2
3618.36	1394.77	3582.24	-180.8
3618.65	981.838	3582.43	420.2
3618.94	700.991	3582.63	494.2
3619.24	-17.7297	3582.82	1146.2
3619.53	1550.7	3583.02	-250.8
3619.82	-192.728	3583.22	-1317.8
3620.12	-1320.03	3583.41	-2199.8
3620.41	-996.245	3583.61	-1883.8
3620.7	-445.432	3583.8	1825.2
3621	1526.35	3584	-836.8
3621.29	1500.06	3584.19	-1366.8
3621.58	491.631	3584.39	-444.8
3621.88	-684.945	3584.58	-105.8
3622.17	-724.677	3584.78	-1006.8
3622.46	56.4547	3584.98	-211.8
3622.76	217.487	3585.17	-746.8
3623.05	523.471	3585.37	-378.8
3623.34	1305.47	3585.56	-1071.8
3623.64	1935.53	3585.76	-378.8
3623.93	-95.3043	3585.95	-761.8
3624.22	-91.9943	3586.15	348.2
3624.52	-538.537	3586.34	49.2002
3624.81	-322.946	3586.54	-715.8
3625.1	-1130.26	3586.74	7.20019
3625.4	-753.515	3586.93	-427.8
3625.69	-1325.78	3587.13	-2903.8
3625.98	108.894	3587.32	447.2
3626.28	1119.46	3587.52	19.2002
3626.57	-64.1154	3587.71	-2081.8
3626.86	-1130.84	3587.91	1203.2
3627.16	571.288	3588.1	359.2
3627.45	-330.694	3588.3	-1943.8
3627.74	915.258	3588.49	-2543.8
3628.04	1091.2	3588.69	-864.8
3628.33	928.186	3588.89	145.2
3628.62	597.266	3589.08	2298.2
3628.92	-883.524	3589.28	-89.7998
3629.21	-1295.17	3589.47	334.2
3629.5	291.322	3589.67	403.2
3629.79	1595.93	3589.86	1125.2
3630.09	-669.399	3590.06	-387.8
3630.38	-1559.71	3590.25	555.2
3630.67	-873.058	3590.45	2116.2
3630.97	-1362.5	3590.65	-20.7998
3631.26	1709.94	3590.84	-172.8
3631.55	259.223	3591.04	928.2
3631.85	366.364	3591.23	1462.2
3632.14	1134.38	3591.43	-121.8
3632.43	168.32	3591.62	1923.2
3632.73	79.2262	3591.82	2439.2
3633.02	245.157	3592.01	1102.2
3633.31	-899.837	3592.21	-805.8
3633.61	620.285	3592.4	520.2
3633.9	-95.4534	3592.6	745.2
3634.19	-290.051	3592.8	-394.8
3634.49	940.474	3592.99	582.2
3634.78	1446.09	3593.19	237.2
3635.07	-360.267	3593.38	-1240.8
3635.37	-164.637	3593.58	-51.7998
3635.66	-625.078	3593.77	430.2
3635.95	-759.631	3593.97	1173.2
3636.25	-1270.32	3594.16	2773.2
3636.54	-405.161	3594.36	-153.8
3636.83	-2148.13	3594.56	1181.2
3637.13	285.807	3594.75	-153.8
3637.42	1820.69	3594.95	-1002.8
3637.71	342.581	3595.14	-421.8
3638.01	274.528	3595.34	-1437.8
3638.3	447.576	3595.53	-270.8
3638.59	266.755	3595.73	281.2
3638.89	-748.925	3595.92	-864.8
3639.18	-260.475	3596.12	-1558.8
3639.47	-353.924	3596.31	-419.8
3639.77	-2757.32	3596.51	-1087.8
3640.06	-2926.71	3596.71	-1555.8
3640.35	-1444.15	3596.9	75.2002
3640.65	-2450.69	3597.1	2.20019
3640.94	-1096.35	3597.29	-312.8
3641.23	386.837	3597.49	982.2
3641.52	1113.89	3597.68	2480.2
3641.82	181.837	3597.88	156.2
3642.11	-931.285	3598.07	56.2002
3642.4	632.577	3598.27	-1361.8
3642.7	1336.48	3598.47	-2693.8
3642.99	385.462	3598.66	-913.8
3643.28	748.568	3598.86	-58.7998
3643.58	1739.81	3599.05	-2149.8
3643.87	-1084.81	3599.25	272.2
3644.16	-1335.32	3599.44	1090.2
3644.46	47.2479	3599.64	-807.8
3644.75	280.836	3599.83	702.2
3645.04	161.394	3600.03	891.2
3645.34	139.873	3600.22	-795.8
3645.63	341.235	3600.42	-778.8
3645.92	-2028.54	3600.62	-105.8
3646.22	-3153.46	3600.81	247.2
3646.51	-352.49	3601.01	435.2
3646.8	-252.608	3601.2	-1434.8
3647.1	1664.24	3601.4	-1467.8
3647.39	799.104	3601.59	-806.8
3647.68	492.038	3601.79	1084.2
3647.98	-871.921	3601.98	808.2
3648.27	1389.25	3602.18	-89.7998
3648.56	887.565	3602.38	-246.8
3648.86	149.999	3602.57	741.2
3649.15	232.522	3602.77	-382.8
3649.44	-171.912	3602.96	1006.2
3649.74	1208.64	3603.16	2510.2
3650.03	921.139	3603.35	2372.2
3650.32	-2110.47	3603.55	2086.2
3650.62	-264.208	3603.74	-682.8
3650.91	843.914	3603.94	-287.8
3651.2	1207.91	3604.14	414.2
3651.5	402.805	3604.33	233.2
3651.79	976.649	3604.53	943.2
3652.08	-149.51	3604.72	22.2002
3652.38	-1901.62	3604.92	771.2
3652.67	759.367	3605.11	405.2
3652.96	323.478	3605.31	561.2
3653.26	-133.274	3605.5	680.2
3653.55	-96.8962	3605.7	1201.2
3653.84	-268.416	3605.89	142.2
3654.14	557.125	3606.09	-851.8
3654.43	-262.323	3606.29	-736.8
3654.72	-1571.81	3606.48	-1576.8
3655.01	1573.61	3606.68	110.2
3655.31	492.909	3606.87	-49.7998
3655.6	-1304.93	3607.07	722.2
3655.89	-2188.9	3607.26	-353.8
3656.19	-845.976	3607.46	2321.2
3656.48	-434.126	3607.65	-1088.8
3656.77	-1270.3	3607.85	-1109.8
3657.07	-2251.44	3608.04	-1394.8
3657.36	-1630.5	3608.24	-811.8
3657.65	-1163.45	3608.44	361.2
3657.95	-882.257	3608.63	-199.8
3658.24	-1505.94	3608.83	33.2002
3658.53	-1366.5	3609.02	23.2002
3658.83	-1480.98	3609.22	-1516.8
3659.12	118.561	3609.41	-2095.8
3659.41	-416.917	3609.61	-112.8
3659.71	-198.465	3609.8	-51.7998
3660	-1295.12	3610	-838.8

## Sheet: Fig 2b
			P-β-NiMoO4								ɑ-NiMoO4
893.87	629	0	0	0	0	0		898.27	245	0	0	0	0	0
893.47	648	0	0	0	0	0		897.87	675	0	0	0	0	0
893.07	353	0	0	0	0	0		897.47	272.002	0.001	0	0	0	0.001
892.67	410	0	0	0	0	0		897.07	0	0.001	0	0	0	0.001
892.27	207	0	0	0	0	0		896.67	438.018	0.003	0	0	0	0.003
891.87	483	0.001	0	0	0	0.001		896.27	438.008	0.005	0	0	0	0.005
891.47	10	0.002	0	0	0	0.002		895.87	161.006	0.009	0	0	0	0.009
891.07	346	0.005	0	0	0	0.005		895.47	74.0039	0.018	0	0	0	0.018
890.67	0	0.012	0	0	0	0.012		895.07	733.008	0.033	0	0	0	0.033
890.27	666	0.029	0	0	0	0.029		894.67	399.004	0.059	0	0	0	0.059
889.87	281	0.068	0	0	0	0.068		894.27	0	0.106	0	0	0	0.106
889.47	0	0.154	0	0	0	0.154		893.87	0	0.188	0	0	0	0.188
889.07	289.586	0.336	0	0	0	0.336		893.47	0	0.326	0	0	0	0.326
888.67	296.172	0.711	0	0	0	0.711		893.07	0	0.558	0	0	0	0.558
888.27	0	1.453	0	0	0	1.453		892.67	0	0.94	0	0	0	0.94
887.87	0	2.87	0	0	0	2.87		892.27	0	1.559	0	0	0	1.559
887.47	117.926	5.479	0	0	0	5.479		891.87	298.281	2.546	0	0	0	2.546
887.07	409.512	10.105	0	0	0	10.105		891.47	184.707	4.093	0	0	0	4.093
886.67	138.098	18.017	0	0	0	18.017		891.07	0	6.48	0	0	0	6.48
886.27	507.68	31.041	0	0	0	31.041		890.67	65.5615	10.101	0	0	0	10.101
885.87	190.266	51.693	0	0	0	51.693		890.27	0	15.505	0	0	0	15.505
885.47	351.852	83.196	0	0	0	83.196		889.87	33.4082	23.434	0	0	0	23.434
885.07	365.438	129.399	0	0	0	129.398		889.47	0	34.872	0	0	0	34.872
884.67	561.02	194.524	0	0	0.001	194.523		889.07	108.262	51.097	0	0	0	51.097
884.27	185.605	282.603	0	0	0.002	282.601		888.67	422.69	73.718	0	0	0	73.718
883.87	1048.19	396.819	0	0	0.005	396.813		888.27	0	104.726	0	0	0	104.726
883.47	731.777	538.512	0	0	0.016	538.496		887.87	277.544	146.489	0	0	0	146.489
883.07	966.363	706.275	0	0	0.045	706.23		887.47	296.968	201.748	0	0	0	201.748
882.67	1284.95	895.305	0	0	0.121	895.184		887.07	806.392	273.598	0	0	0	273.598
882.27	773.531	1096.91	0	0	0.31	1096.61		886.67	829.819	365.319	0	0	0	365.319
881.87	1414.12	1299.09	0	0	0.755	1298.34		886.27	729.243	480.315	0	0	0	480.315
881.47	1400.7	1487.37	0	0	1.753	1485.62		885.87	387.671	621.807	0	0	0	621.807
881.07	1556.29	1646.76	0	0	3.882	1642.88		885.47	1157.09	792.583	0	0	0	792.583
880.67	1489.87	1764.09	0	0	8.198	1755.89		885.07	991.519	994.777	0	0	0	994.777
880.27	2099.46	1830.23	0	0	16.508	1813.72		884.67	1272.95	1229.33	0	0	0	1229.33
879.87	1657.04	1842.34	0	0	31.702	1810.64		884.27	1242.37	1495.89	0	0	0	1495.89
879.47	1286.63	1804.99	0	0	58.054	1746.93		883.87	1844.8	1792.29	0	0	0	1792.29
879.07	2033.21	1730.33	0	0	101.366	1628.96		883.47	1729.22	2114.36	0	0	0	2114.36
878.67	1495.8	1636.79	0	0	168.787	1468		883.07	2357.65	2456.06	0	0.001	0	2456.06
878.27	1749.38	1546.58	0	0	267.985	1278.6		882.67	2967.08	2809.08	0	0.001	0	2809.08
877.87	2009.97	1482.02	0	0	405.756	1076.27		882.27	2841.5	3163.55	0	0.002	0.001	3163.54
877.47	2046.55	1461.39	0	0	585.826	875.565		881.87	3704.93	3508	0	0.003	0.005	3508
877.07	1246.14	1494.93	0	0	806.5	688.428		881.47	3474.36	3830.16	0	0.005	0.018	3830.14
876.67	1498.72	1581.91	0	0	1058.8	523.115		881.07	3810.8	4117.73	0	0.009	0.06	4117.66
876.27	1439.31	1709.62	0	0	1325.44	384.186		880.67	4482.2	4358.93	0	0.015	0.191	4358.72
875.87	1746.89	1854.92	0	0	1582.24	272.679		880.27	4871.62	4543.64	0	0.025	0.57	4543.05
875.47	2029.48	1988.14	0	0	1801.1	187.044		879.87	4981.05	4664.05	0	0.042	1.598	4662.41
875.07	1986.06	2079.02	0	0	1955.01	124.008		879.47	4664.48	4715.66	0	0.068	4.213	4711.38
874.67	2162.65	2103.02	0	0	2023.57	79.453		879.07	5181.91	4698.3	0	0.111	10.457	4687.73
874.27	1970.23	2046.48	0	0	1997.28	49.203		878.67	4759.33	4617.15	0	0.179	24.42	4592.56
873.87	1816.82	1909.25	0	0.001	1879.8	29.446		878.27	4638.76	4484.12	0	0.285	53.668	4430.17
873.47	1990.41	1704.12	0	0.002	1687.08	17.031		877.87	3947.19	4319.3	0	0.449	110.989	4207.86
873.07	1617.99	1453.38	0	0.005	1443.85	9.521		877.47	3586.62	4152.01	0	0.699	215.969	3935.34
872.67	1379.57	1183.44	0	0.013	1178.29	5.144		877.07	3595.04	4020.46	0	1.079	395.494	3623.89
872.27	486.16	919.673	0	0.031	916.956	2.686		876.67	3911.47	3968.98	0	1.646	681.469	3285.86
871.87	560.746	681.856	0	0.074	680.427	1.355		876.27	4539.89	4041.08	0	2.486	1105.05	2933.55
871.47	757.328	482.296	0	0.169	481.465	0.661		875.87	3970.32	4268.68	0	3.716	1686.2	2578.77
871.07	35.9141	325.568	0	0.374	324.883	0.312		875.47	5209.74	4658.66	0	5.495	2421.06	2232.11
870.67	0	209.972	0	0.797	209.033	0.142		875.07	5536.18	5181.66	0	8.042	3271.29	1902.33
870.27	359.086	129.963	0	1.642	128.259	0.062		874.67	5694.6	5767.25	0	11.646	4159.2	1596.41
869.87	196.672	78.334	0	3.27	75.038	0.027		874.27	5768.03	6312.09	0	16.69	4976.34	1319.06
869.47	11.2539	48.168	0	6.295	41.862	0.011		873.87	6675.45	6699.58	0	23.668	5602.76	1073.15
869.07	0	33.987	0	11.711	22.272	0.004		873.47	6766.87	6828.77	0	33.211	5935.85	859.705
868.67	59.4258	32.357	0	21.057	11.298	0.002		873.07	6074.3	6642.04	0	46.118	5917.81	678.106
868.27	73.0117	42.057	0	36.59	5.466	0.001		872.67	6622.71	6141.88	0	63.367	5551.84	526.67
867.87	291.594	63.976	0	61.455	2.521	0		872.27	5900.15	5390.11	0	86.163	4901.2	402.752
867.47	190.18	100.863	0	99.754	1.109	0		871.87	4923.58	4490.73	0	115.935	4071.54	303.258
867.07	0	156.947	0	156.481	0.465	0		871.47	3040	3562.11	0	154.358	3182.91	224.845
866.67	938.352	237.437	0	237.251	0.186	0		871.07	2691.43	2708.87	0	203.375	2341.36	164.138
866.27	629.938	347.697	0	347.626	0.071	0		870.67	1794.85	2003.93	0	265.147	1620.8	117.987
865.87	817.52	492.323	0	492.298	0.026	0		870.27	1273.28	1481.33	0	342.083	1055.74	83.505
865.47	436.105	673.803	0	673.794	0.009	0		869.87	1017.71	1142.03	0	436.729	647.112	58.192
865.07	1233.69	891.239	0	891.236	0.003	0		869.47	1196.13	964.923	0	551.715	373.276	39.932
864.67	1197.28	1139.37	0.001	1139.36	0.001	0		869.07	637.559	919.296	0	689.717	202.599	26.979
864.27	1123.86	1407.68	0.006	1407.67	0	0		868.67	827.983	974.634	0	853.199	103.487	17.948
863.87	1525.45	1680.92	0.023	1680.9	0	0		868.27	1549.41	1105.93	0	1044.43	49.737	11.757
863.47	2189.03	1939.92	0.084	1939.84	0	0		867.87	1626.84	1295.25	0	1265.17	22.494	7.583
863.07	2227.62	2163.84	0.287	2163.55	0	0		867.47	1901.26	1530.89	0	1516.5	9.574	4.816
862.67	2507.2	2333.08	0.908	2332.17	0	0		867.07	2057.69	1805.66	0	1798.81	3.834	3.011
862.27	2485.79	2432.27	2.664	2429.61	0	0		866.67	2009.11	2114.62	0	2111.32	1.445	1.854
861.87	1995.37	2453.5	7.259	2446.24	0	0		866.27	2794.54	2453.93	0	2452.3	0.512	1.124
861.47	2297.96	2398.75	18.366	2380.39	0	0		865.87	2784.97	2819.4	0	2818.56	0.171	0.671
861.07	2147.54	2281.78	43.144	2238.64	0	0		865.47	3128.39	3206.06	0	3205.61	0.054	0.394
860.67	2335.13	2128.83	94.123	2034.71	0	0		865.07	3372.82	3608.03	0	3607.79	0.016	0.228
860.27	1727.71	1978.02	190.653	1787.36	0	0		864.67	4192.24	4018.05	0	4017.92	0.004	0.13
859.87	2108.3	1876.04	358.632	1517.4	0	0		864.27	3928.67	4428.05	0	4427.98	0.001	0.073
859.47	2563.88	1871.43	626.419	1245.01	0	0		863.87	4520.09	4828.93	0	4828.89	0	0.04
859.07	2026.47	2003.21	1015.92	987.29	0	0		863.47	5030.52	5211.02	0	5211	0	0.022
858.67	2483.05	2286.67	1530.04	756.636	0	0		863.07	5342.95	5564.65	0	5564.64	0	0.012
858.27	2757.64	2700.05	2139.6	560.446	0	0		862.67	5985.37	5880.15	0.001	5880.14	0	0.006
857.87	2729.22	3179.61	2778.42	401.186	0	0		862.27	6268.8	6148.65	0.003	6148.64	0	0.003
857.47	3244.81	3627.77	3350.22	277.55	0	0		861.87	7236.23	6362.22	0.019	6362.2	0	0.002
857.07	3738.39	3936.65	3751.06	185.588	0	0		861.47	7066.65	6514.45	0.093	6514.36	0	0.001
856.67	3997.98	4019.84	3899.91	119.927	0	0		861.07	6348.08	6600.89	0.417	6600.47	0	0
856.27	4236.56	3839.94	3765.04	74.903	0	0		860.67	6647.5	6619.52	1.689	6617.83	0	0
855.87	3830.15	3420.38	3375.17	45.21	0	0		860.27	6277.93	6572.06	6.17	6565.89	0	0
855.47	3048.73	2835.88	2809.51	26.373	0	0		859.87	5717.35	6466.59	20.312	6446.28	0	0
855.07	2154.32	2186.55	2171.68	14.87	0	0		859.47	5364.78	6322.98	60.251	6262.73	0	0
854.67	1033.91	1566.78	1558.68	8.102	0	0		859.07	5964.2	6181.88	161.083	6020.79	0	0
854.27	815.488	1043.12	1038.86	4.267	0	0		858.67	6220.63	6115.8	388.048	5727.76	0	0
853.87	663.074	645.068	642.896	2.172	0	0		858.27	7149.06	6234.52	842.529	5391.99	0	0
853.47	0	370.501	369.433	1.068	0	0		857.87	7613.49	6671.36	1648.5	5022.87	0	0
853.07	83.2461	197.653	197.145	0.508	0	0		857.47	8385.91	7536.6	2906.43	4630.16	0	0
852.67	445.828	97.913	97.68	0.233	0	0		857.07	9059.34	8841.76	4618.25	4223.51	0	0
852.27	107.414	45.049	44.946	0.104	0	0		856.67	9667.76	10425	6612.67	3812.37	0	0
851.87	0	19.246	19.201	0.044	0	0		856.27	11223.2	11938.3	8533.1	3405.23	0	0
851.47	170	7.636	7.617	0.018	0	0		855.87	12304.6	12932.7	9922.94	3009.78	0	0
851.07	0	2.814	2.806	0.007	0	0		855.47	13176	13031.2	10398.7	2632.51	0	0
850.67	0	0.963	0.96	0.003	0	0		855.07	13137.5	12098.7	9820.27	2278.42	0	0
850.27	0	0.306	0.305	0.001	0	0		854.67	10993.9	10309.1	8357.72	1951.4	0	0
849.87	244	0.09	0.09	0	0	0		854.27	7986.31	8063.65	6409.85	1653.81	0	0
849.47	0	0.025	0.025	0	0	0		853.87	5045.74	5817.02	4430.07	1386.95	0	0
849.07	0	0.006	0.006	0	0	0		853.47	3276.17	3910.41	2759.38	1151.03	0	0
848.67	0	0.001	0.001	0	0	0		853.07	2156.59	2494	1548.78	945.227	0	0
848.27	0	0	0	0	0	0		852.67	1801.02	1551.6	783.46	768.136	0	0
847.87	0	0	0	0	0	0		852.27	587.451	974.794	357.114	617.68	0	0
847.47	0	0	0	0	0	0		851.87	144.873	638.193	146.69	491.503	0	0
847.07	0	0	0	0	0	0		851.47	532.295	441.336	54.308	387.028	0	0
846.67	0	0	0	0	0	0		851.07	122.725	319.68	18.116	301.564	0	0
846.27	0	0	0	0	0	0		850.67	98.1494	237.973	5.447	232.526	0	0
845.87	0	0	0	0	0	0		850.27	612.578	178.888	1.476	177.412	0	0
845.47	0	0	0	0	0	0		849.87	0	134.307	0.36	133.947	0	0
845.07	0	0	0	0	0	0		849.47	195	100.157	0.079	100.078	0	0
844.67	0	0	0	0	0	0		849.07	0	74.004	0.016	73.988	0	0
844.27	0	0	0	0	0	0		848.67	8.00293	54.134	0.003	54.131	0	0
843.87	0	0	0	0	0	0		848.27	0	39.188	0	39.187	0	0
								847.87	388.003	28.073	0	28.073	0	0
								847.47	231.001	19.901	0	19.901	0	0
								847.07	429.004	13.96	0	13.96	0	0
								846.67	342.002	9.691	0	9.691	0	0
								846.27	276.001	6.657	0	6.657	0	0
								845.87	0	4.525	0	4.525	0	0
								845.47	0	3.043	0	3.043	0	0
								845.07	0	2.026	0	2.026	0	0
								844.67	0	1.334	0	1.334	0	0
								844.27	0	0.87	0	0.87	0	0
								843.87	0	0.561	0	0.561	0	0
								843.47	0	0.358	0	0.358	0	0
								843.07	0	0.226	0	0.226	0	0
								842.67	0	0.141	0	0.141	0	0
								842.27	0	0.087	0	0.087	0	0
								841.87	0	0.053	0	0.053	0	0
								841.47	0	0.032	0	0.032	0	0
								841.07	0	0.019	0	0.019	0	0

## Sheet: Fig 3a
	C-NiMoHZ	P-NiMoO4	NiMoO4	Pt/C	P-NiMoHZ
0.11	-1.4772	1.4268	3.7076	22.096	23.044
0.109	-1.4284	0.564	3.328	21.896	20.612
0.108	-1.354	0.21212	3.032	21.78	18.856
0.107	-1.272	-0.01164	2.7876	21.664	17.508
0.106	-1.1948	-0.19292	2.566	21.556	16.372
0.105	-1.1204	-0.33296	2.376	21.46	15.38
0.104	-1.0564	-0.4656	2.2132	21.372	14.536
0.103	-0.9988	-0.5776	2.0548	21.288	13.76
0.102	-0.9444	-0.6756	1.9104	21.212	13.084
0.101	-0.894	-0.766	1.7864	21.144	12.484
0.1	-0.8612	-0.8512	1.6656	21.068	11.92
0.099	-0.8212	-0.9332	1.5484	20.992	11.4
0.098	-0.7788	-1.0004	1.4524	20.924	10.932
0.097	-0.7416	-1.0672	1.3588	20.868	10.496
0.096	-0.71	-1.136	1.2564	20.804	10.092
0.095	-0.6804	-1.1868	1.1856	20.732	9.712
0.094	-0.6588	-1.2412	1.1104	20.668	9.356
0.093	-0.6272	-1.294	1.0336	20.612	9.032
0.092	-0.6052	-1.338	0.9616	20.532	8.712
0.091	-0.5852	-1.3852	0.8936	20.464	8.432
0.09	-0.5664	-1.4256	0.8308	20.412	8.164
0.089	-0.5464	-1.4712	0.7652	20.36	7.9
0.088	-0.5272	-1.5156	0.7076	20.276	7.64
0.087	-0.5228	-1.5596	0.6448	20.2	7.416
0.086	-0.5032	-1.5888	0.5904	20.136	7.172
0.085	-0.4932	-1.6228	0.5424	20.06	6.952
0.084	-0.4856	-1.6572	0.4936	19.992	6.736
0.083	-0.4744	-1.6864	0.454	19.912	6.548
0.082	-0.4656	-1.7088	0.4096	19.82	6.348
0.081	-0.4536	-1.7552	0.36444	19.72	6.164
0.08	-0.4408	-1.782	0.3276	19.632	5.972
0.079	-0.4392	-1.804	0.2864	19.548	5.8
0.078	-0.4272	-1.8396	0.2546	19.472	5.636
0.077	-0.4208	-1.8696	0.2222	19.38	5.464
0.076	-0.4144	-1.8976	0.18348	19.276	5.3
0.075	-0.4128	-1.924	0.14508	19.164	5.14
0.074	-0.4116	-1.9476	0.1158	19.036	4.9584
0.073	-0.4052	-1.9724	0.0812	18.924	4.796
0.072	-0.4004	-1.9992	0.05412	18.796	4.6512
0.071	-0.4008	-2.0244	0.02549	18.672	4.504
0.07	-0.4012	-2.0524	-0.00755	18.54	4.3552
0.069	-0.4004	-2.0768	-0.0343	18.372	4.2172
0.068	-0.392	-2.1032	-0.06548	18.228	4.0852
0.067	-0.392	-2.1312	-0.09284	18.092	3.9504
0.066	-0.4008	-2.1476	-0.11612	17.928	3.8308
0.065	-0.3968	-2.1692	-0.1388	17.768	3.7
0.064	-0.4008	-2.198	-0.16524	17.612	3.5864
0.063	-0.3992	-2.2216	-0.18884	17.432	3.4616
0.062	-0.4012	-2.2444	-0.21368	17.256	3.3328
0.061	-0.3948	-2.264	-0.23416	17.056	3.2268
0.06	-0.4012	-2.2864	-0.2568	16.84	3.0976
0.059	-0.4024	-2.3112	-0.28324	16.608	2.986
0.058	-0.4096	-2.3404	-0.29868	16.332	2.8796
0.057	-0.4116	-2.3536	-0.3232	16.088	2.768
0.056	-0.4156	-2.3728	-0.3418	15.8444	2.648
0.055	-0.4176	-2.406	-0.3632	15.5276	2.5212
0.054	-0.4236	-2.4244	-0.38112	15.1636	2.432
0.053	-0.426	-2.446	-0.39876	14.9068	2.312
0.052	-0.4352	-2.46	-0.4112	14.6612	2.1908
0.051	-0.4348	-2.4908	-0.434	14.3844	2.068
0.05	-0.4416	-2.5108	-0.454	14.1172	1.9412
0.049	-0.4464	-2.5376	-0.4704	13.838	1.8144
0.048	-0.4584	-2.5644	-0.4852	13.5972	1.7024
0.047	-0.462	-2.5804	-0.5052	13.3768	1.5764
0.046	-0.4636	-2.6032	-0.5228	13.1296	1.4604
0.045	-0.4688	-2.6192	-0.532	12.8444	1.34432
0.044	-0.482	-2.6444	-0.5532	12.5612	1.22864
0.043	-0.4876	-2.6736	-0.5648	12.3467	1.10944
0.042	-0.4956	-2.6984	-0.5812	12.0556	0.98356
0.041	-0.5044	-2.7216	-0.5992	11.7499	0.87028
0.04	-0.5112	-2.7448	-0.6176	11.544	0.76364
0.039	-0.5144	-2.7632	-0.6324	11.3136	0.6476
0.038	-0.5268	-2.7904	-0.6412	11.076	0.5272
0.037	-0.5416	-2.8144	-0.6544	10.7572	0.3916
0.036	-0.556	-2.8532	-0.6712	10.508	0.2824
0.035	-0.5684	-2.8704	-0.6856	10.3348	0.1656
0.034	-0.5716	-2.8864	-0.7036	10.086	0.0468
0.033	-0.58	-2.9184	-0.7176	9.8284	-0.0508
0.032	-0.5944	-2.9396	-0.7276	9.5728	-0.1584
0.031	-0.5988	-2.9692	-0.7428	9.3472	-0.2808
0.03	-0.6148	-3.002	-0.7536	9.0964	-0.3944
0.029	-0.6256	-3.0288	-0.7744	8.8564	-0.4964
0.028	-0.6372	-3.0444	-0.7844	8.6344	-0.604
0.027	-0.6444	-3.0696	-0.7952	8.4092	-0.7216
0.026	-0.6516	-3.0912	-0.8084	8.1076	-0.8288
0.025	-0.6656	-3.1256	-0.8216	7.788	-0.9424
0.024	-0.676	-3.1596	-0.826	7.608	-1.0324
0.023	-0.6916	-3.1892	-0.84	7.364	-1.1324
0.022	-0.6988	-3.2212	-0.854	7.144	-1.2436
0.021	-0.7092	-3.2496	-0.8716	6.924	-1.3728
0.02	-0.7196	-3.2772	-0.8836	6.764	-1.488
0.019	-0.7292	-3.3148	-0.8908	6.54	-1.5808
0.018	-0.7388	-3.338	-0.9008	6.196	-1.6596
0.017	-0.7504	-3.3712	-0.916	6.032	-1.8036
0.016	-0.7612	-3.406	-0.9276	5.864	-1.8844
0.015	-0.77	-3.4332	-0.9412	5.556	-1.978
0.014	-0.7812	-3.4664	-0.9516	5.228	-2.1108
0.013	-0.7856	-3.4948	-0.9672	5.1	-2.1692
0.012	-0.8016	-3.528	-0.9768	4.884	-2.2508
0.011	-0.8128	-3.5648	-0.994	4.692	-2.3376
0.01	-0.8228	-3.5976	-1.0012	4.632	-2.4384
0.009	-0.8292	-3.63	-1.0112	4.424	-2.4528
0.008	-0.842	-3.6668	-1.018	4.032	-2.6368
0.007	-0.8484	-3.6988	-1.0328	3.856	-2.6804
0.006	-0.8568	-3.7412	-1.0508	3.68	-2.7144
0.005	-0.8612	-3.7752	-1.0564	3.5	-2.8144
0.004	-0.8672	-3.818	-1.066	3.248	-2.9408
0.003	-0.8768	-3.8564	-1.0768	3.008	-3.048
0.002	-0.8836	-3.888	-1.09	2.816	-3.136
0.001	-0.8864	-3.9256	-1.0968	2.58	-3.24
0	0	-3.9644	-1.1108	2.304	-3.332
-0.001	-0.0156	-4	-1.1224	2.156	-3.464
-0.002	-0.0264	-4.052	-1.1364	1.96	-3.628
-0.003	-0.0448	-4.08	-1.1508	1.756	-3.768
-0.004	-0.0668	-4.128	-1.1592	1.424	-3.94
-0.005	-0.08	-4.176	-1.1728	1.096	-4.1
-0.006	-0.0888	-4.212	-1.1812	0.756	-4.312
-0.007	-0.0936	-4.26	-1.1908	0.1	-4.54
-0.008	-0.1144	-4.304	-1.192	-0.132	-4.728
-0.009	-0.136	-4.348	-1.2096	-0.32	-4.952
-0.01	-0.1536	-4.388	-1.228	-0.444	-5.248
-0.011	-0.17	-4.432	-1.2348	-0.6	-5.544
-0.012	-0.1848	-4.48	-1.24	-0.628	-5.864
-0.013	-0.2112	-4.54	-1.2524	-0.712	-6.2
-0.014	-0.234	-4.584	-1.2608	-0.964	-6.508
-0.015	-0.2568	-4.64	-1.2744	-1.144	-6.9
-0.016	-0.2744	-4.692	-1.288	-1.368	-7.268
-0.017	-0.2904	-4.728	-1.3012	-1.808	-7.692
-0.018	-0.3104	-4.792	-1.312	-2.124	-8.076
-0.019	-0.3336	-4.84	-1.3192	-2.372	-8.448
-0.02	-0.3464	-4.888	-1.322	-2.664	-8.9
-0.021	-0.3784	-4.944	-1.3424	-2.792	-9.356
-0.022	-0.4032	-5	-1.3516	-2.892	-9.748
-0.023	-0.4244	-5.056	-1.3652	-3.036	-10.088
-0.024	-0.4516	-5.12	-1.3772	-3.256	-10.46
-0.025	-0.4716	-5.176	-1.384	-3.304	-10.776
-0.026	-0.4896	-5.236	-1.3892	-3.808	-11.044
-0.027	-0.5184	-5.288	-1.4052	-4.204	-11.344
-0.028	-0.5484	-5.356	-1.4148	-4.276	-11.756
-0.029	-0.5784	-5.416	-1.4228	-4.56	-12.132
-0.03	-0.6084	-5.476	-1.43	-4.652	-12.5
-0.031	-0.6244	-5.54	-1.4496	-4.904	-12.864
-0.032	-0.6628	-5.604	-1.4608	-5.508	-13.124
-0.033	-0.6896	-5.664	-1.4708	-5.796	-13.528
-0.034	-0.7188	-5.74	-1.4868	-5.944	-14.124
-0.035	-0.7432	-5.816	-1.5	-6.116	-14.444
-0.036	-0.7812	-5.876	-1.5032	-6.564	-14.8
-0.037	-0.8128	-5.948	-1.514	-7	-15.22
-0.038	-0.8508	-6.016	-1.5236	-7.292	-15.636
-0.039	-0.8848	-6.084	-1.534	-7.324	-15.928
-0.04	-0.9224	-6.16	-1.5476	-7.492	-16.48
-0.041	-0.9584	-6.24	-1.5624	-7.808	-16.824
-0.042	-0.9844	-6.312	-1.5764	-8.032	-17.492
-0.043	-1.032	-6.388	-1.5888	-8.112	-17.86
-0.044	-1.0628	-6.464	-1.6024	-8.164	-18.412
-0.045	-1.1044	-6.544	-1.608	-8.3	-18.996
-0.046	-1.1352	-6.612	-1.6244	-8.656	-19.564
-0.047	-1.1704	-6.7	-1.6368	-8.9	-20.12
-0.048	-1.2216	-6.776	-1.646	-9.236	-20.704
-0.049	-1.2652	-6.86	-1.666	-9.52	-21.224
-0.05	-1.3112	-6.948	-1.6748	-9.856	-21.888
-0.051	-1.348	-7.032	-1.6852	-10.364	-22.708
-0.052	-1.398	-7.12	-1.7064	-10.384	-23.232
-0.053	-1.4432	-7.22	-1.7176	-10.56	-23.784
-0.054	-1.4804	-7.304	-1.7284	-10.84	-24.464
-0.055	-1.528	-7.4	-1.738	-11.412	-25.232
-0.056	-1.5768	-7.484	-1.7516	-11.992	-26.024
-0.057	-1.6252	-7.568	-1.7632	-12.276	-26.748
-0.058	-1.666	-7.66	-1.784	-12.62	-27.556
-0.059	-1.7172	-7.76	-1.7936	-13	-28.272
-0.06	-1.7788	-7.864	-1.8052	-13.228	-29.168
-0.061	-1.8272	-7.968	-1.8276	-13.68	-29.972
-0.062	-1.88	-8.064	-1.8388	-14	-30.88
-0.063	-1.9324	-8.168	-1.8512	-14.296	-31.796
-0.064	-1.994	-8.272	-1.8636	-14.504	-32.768
-0.065	-2.0436	-8.368	-1.8824	-14.788	-34.144
-0.066	-2.0896	-8.492	-1.9012	-15.2	-35.032
-0.067	-2.1456	-8.6	-1.9168	-15.584	-35.896
-0.068	-2.2096	-8.7	-1.926	-16.068	-36.904
-0.069	-2.2696	-8.804	-1.9404	-16.78	-38.052
-0.07	-2.3256	-8.908	-1.9564	-17	-39.096
-0.071	-2.3976	-9.02	-1.9788	-16.94	-40.256
-0.072	-2.4616	-9.14	-1.9956	-17.18	-41.496
-0.073	-2.5136	-9.26	-2.0092	-17.724	-42.896
-0.074	-2.5856	-9.376	-2.0224	-18.288	-44.256
-0.075	-2.6376	-9.504	-2.0348	-18.732	-45.696
-0.076	-2.6936	-9.632	-2.0556	-19.388	-46.976
-0.077	-2.7736	-9.756	-2.0736	-20.436	-48.536
-0.078	-2.8376	-9.876	-2.0896	-21.412	-49.616
-0.079	-2.8976	-10.016	-2.1108	-22.032	-51.256
-0.08	-2.9736	-10.144	-2.1332	-23.128	-53.296
-0.081	-3.0376	-10.28	-2.1448	-24.648	-54.536
-0.082	-3.1096	-10.424	-2.162	-24.96	-56.016
-0.083	-3.1776	-10.564	-2.1836	-25.408	-57.896
-0.084	-3.2416	-10.708	-2.1984	-25.896	-59.216
-0.085	-3.3256	-10.856	-2.2156	-26.568	-60.696
-0.086	-3.3976	-11.004	-2.2352	-27.432	-62.496
-0.087	-3.4736	-11.152	-2.2608	-28.056	-63.696
-0.088	-3.5496	-11.296	-2.284	-28.216	-66.136
-0.089	-3.6176	-11.448	-2.2988	-29.976	-68.256
-0.09	-3.6936	-11.6	-2.3152	-31.776	-70.416
-0.091	-3.7736	-11.74	-2.3328	-32.256	-72.496
-0.092	-3.8416	-11.912	-2.3572	-33.096	-74.576
-0.093	-3.9296	-12.092	-2.3808	-33.496	-77.296
-0.094	-4.0056	-12.248	-2.4	-34.016	-80.896
-0.095	-4.0816	-12.408	-2.4228	-35.016	-83.216
-0.096	-4.1736	-12.584	-2.4396	-35.896	-84.376
-0.097	-4.2536	-12.76	-2.466	-36.776	-85.896
-0.098	-4.3376	-12.936	-2.486	-37.776	-88.336
-0.099	-4.4136	-13.132	-2.5052	-40.016	-90.016
-0.1	-4.4976	-13.308	-2.524	-41.736	-92.096
-0.101	-4.5736	-13.488	-2.5468	-42.816	-95.976
-0.102	-4.6616	-13.672	-2.5796	-43.456	-99.456
-0.103	-4.7376	-13.852	-2.602	-43.816	-102.856
-0.104	-4.8296	-14.048	-2.62	-44.296	-107.216
-0.105	-4.9216	-14.248	-2.6504	-44.976	-109.936
-0.106	-5.0056	-14.456	-2.6784	-45.856	-112.696
-0.107	-5.0936	-14.66	-2.7048	-46.376	-116.016
-0.108	-5.1816	-14.88	-2.724	-48.336	-119.776
-0.109	-5.2736	-15.096	-2.7584	-50.176	-123.256
-0.11	-5.3616	-15.292	-2.7808	-51.856	-125.936
-0.111	-5.4456	-15.516	-2.8072	-53.696	-128.136
-0.112	-5.5296	-15.748	-2.8392	-56.056	-131.096
-0.113	-5.6216	-15.96	-2.8592	-57.096	-134.296
-0.114	-5.7056	-16.192	-2.8828	-58.856	-136.976
-0.115	-5.7976	-16.412	-2.9104	-59.656	-140.496
-0.116	-5.8976	-16.652	-2.9444	-59.696	-143.216
-0.117	-5.9936	-16.904	-2.9748	-61.936	-147.056
-0.118	-6.0856	-17.156	-3.0044	-63.216	-150.696
-0.119	-6.1816	-17.4	-3.0372	-64.216	-153.376
-0.12	-6.2776	-17.652	-3.0696	-66.376	-157.216
-0.121	-6.3736	-17.936	-3.0996	-67.536	-159.936
-0.122	-6.4656	-18.312	-3.1292	-68.816	-166.096
-0.123	-6.5616	-18.484	-3.1644	-71.256	-172.576
-0.124	-6.6576	-18.74	-3.2032	-72.056	-178.816
-0.125	-6.7496	-19.02	-3.2364	-74.616	-182.376
-0.126	-6.8456	-19.288	-3.2684	-75.856	-182.496
-0.127	-6.9456	-19.58	-3.3012	-81.376	-186.656
-0.128	-7.0416	-19.864	-3.3348	-83.176	-192.776
-0.129	-7.1416	-20.148	-3.3672	-83.456	-195.536
-0.13	-7.2376	-20.464	-3.4148	-84.696	-199.096
-0.131	-7.3336	-20.76	-3.45	-84.496	-201.536
-0.132	-7.4496	-21.068	-3.4908	-86.936	-206.216
-0.133	-7.5576	-21.36	-3.5336	-89.736	-214.496
-0.134	-7.6616	-21.684	-3.574	-90.816	-216.616
-0.135	-7.7696	-22.008	-3.6128	-92.896	-221.536
-0.136	-7.8736	-22.332	-3.6528	-96.576	-226.256
-0.137	-7.9816	-22.664	-3.6972	-101.456	-231.576
-0.138	-8.1016	-23.012	-3.732	-104.456	-240.936
-0.139	-8.2216	-23.336	-3.7792	-108.136	-246.616
-0.14	-8.3456	-23.696	-3.8228	-107.776	-248.776
-0.141	-8.4696	-24.064	-3.8664	-108.736	-253.176
-0.142	-8.5776	-24.444	-3.9112	-111.136	-262.776
-0.143	-8.6976	-24.816	-3.9604	-115.656	-266.056
-0.144	-8.8256	-25.2	-4.012	-116.016	-271.456
-0.145	-8.9496	-25.564	-4.052	-114.816	-275.776
-0.146	-9.0816	-25.96	-4.112	-119.336	-280.376
-0.147	-9.2136	-26.336	-4.168	-121.656	-287.736
-0.148	-9.3496	-26.756	-4.208	-121.896	-293.056
-0.149	-9.4816	-27.164	-4.264	-125.296	-299.656
-0.15	-9.6136	-27.576	-4.324	-132.296	-309.056
-0.151	-9.7536	-27.992	-4.368	-134.776	-313.216
-0.152	-9.8896	-28.412	-4.424	-137.496	-319.776
-0.153	-10.0376	-28.864	-4.48	-138.216	-325.376
-0.154	-10.1896	-29.32	-4.54	-141.376	-329.816
-0.155	-10.3376	-29.796	-4.596	-143.016	-337.456
-0.156	-10.4976	-30.248	-4.664	-150.176	-345.176
-0.157	-10.6456	-30.684	-4.724	-154.536	-350.896
-0.158	-10.8056	-31.176	-4.792	-159.016	-361.816
-0.159	-10.9776	-31.672	-4.856	-159.216	-366.136
-0.16	-11.1456	-32.18	-4.924	-184.936	-366.336
-0.161	-11.3096	-32.676	-4.992	-198.736	-375.576
-0.162	-11.4776	-33.188	-5.064	-201.256	-389.696
-0.163	-11.6536	-33.708	-5.128	-207.216	-403.376
-0.164	-11.8416	-34.252	-5.204	-208.456	-406.176
-0.165	-12.0336	-34.78	-5.288	-209.336	-414.176
-0.166	-12.2216	-35.3	-5.36	-208.736	-424.576
-0.167	-12.4096	-35.868	-5.44	-209.376	-430.576
-0.168	-12.6096	-36.224	-5.516	-216.416	-436.576
-0.169	-12.8336	-36.456	-5.616	-228.856	-446.976
-0.17	-13.0456	-37.236	-5.692	-238.496	-456.976
-0.171	-13.2576	-37.86	-5.788	-237.816	-460.576
-0.172	-13.4656	-38.476	-5.892	-252.776	-474.176
-0.173	-13.6976	-39.1	-5.972	-252.096	-485.776
-0.174	-13.9216	-39.68	-6.06	-255.736	-490.576
-0.175	-14.1576	-40.28	-6.164	-268.216	-499.376
-0.176	-14.3896	-40.92	-6.26	-276.976	-510.176
-0.177	-14.6416	-41.56	-6.356	-274.096	-521.376
-0.178	-14.9016	-42.24	-6.46	-289.136	-538.576
-0.179	-15.1696	-42.88	-6.56	-299.496	-542.176
-0.18	-15.4256	-43.56	-6.66	-301.216	-545.376
-0.181	-15.6896	-44.24	-6.768	-298.136	-559.376
-0.182	-15.9696	-44.96	-6.876	-298.656	-572.576
-0.183	-16.2496	-45.72	-6.996	-312.216	-599.776
-0.184	-16.5456	-46.44	-7.124	-316.096	-608.976
-0.185	-16.8376	-47.2	-7.24	-337.056	-612.176
-0.186	-17.1456	-47.92	-7.36	-342.456	-620.576
-0.187	-17.4536	-48.68	-7.484	-350.056	-636.976
-0.188	-17.7656	-49.44	-7.6	-346.376	-658.176
-0.189	-18.0976	-50.24	-7.736	-353.056	-667.376
-0.19	-18.4256	-51.08	-7.868	-370.896	-680.176
-0.191	-18.7616	-51.88	-8.012	-367.176	-692.176
-0.192	-19.1136	-52.68	-8.152	-370.376	-712.976
-0.193	-19.4576	-53.56	-8.296	-387.696	-725.376
-0.194	-19.8256	-54.48	-8.44	-413.976	-739.776
-0.195	-20.2016	-55.32	-8.588	-428.776	-751.776
-0.196	-20.5776	-56.2	-8.744	-419.976	-774.176
-0.197	-20.9736	-57.08	-8.888	-435.176	-784.176
-0.198	-21.3696	-58	-9.04	-473.576	-809.776
-0.199	-21.7816	-58.96	-9.224	-485.176	-814.576
-0.2	-22.1976	-59.92	-9.384	-496.776	-844.576
-0.201	-22.6216	-60.92	-9.564	-486.776	-860.176
-0.202	-23.0416	-61.92	-9.748	-505.576	-864.976
-0.203	-23.4896	-62.88	-9.932	-550.776	-890.176
-0.204	-23.9496	-63.96	-10.116	-546.776	-904.976
-0.205	-24.4056	-64.92	-10.312	-543.976	-927.776
-0.206	-24.8816	-65.96	-10.516	-567.176	-948.176
-0.207	-25.3776	-66.96	-10.708	-577.976	-951.376
-0.208	-25.8696	-68.04	-10.908	-614.376	-983.776
-0.209	-26.3816	-69.16	-11.132	-587.176	-1000.98
-0.21	-26.8936	-70.4	-11.352	-623.176	-1023.38
-0.211	-27.4216	-71.52	-11.572	-608.776	-1045.78
-0.212	-27.9616	-72.64	-11.796	-644.376	-1063.38
-0.213	-28.5056	-73.8	-12.024	-666.376	-1085.38
-0.214	-29.0736	-75.08	-12.26	-705.576	-1109.78
-0.215	-29.6496	-76.28	-12.504	-731.976	-1123.78
-0.216	-30.2336	-77.48	-12.756	-757.176	-1135.78
-0.217	-30.8376	-78.88	-13.024	-803.576	-1176.18
-0.218	-31.4576	-80.24	-13.284	-809.576	-1202.98
-0.219	-32.1096	-81.56	-13.54	-834.376	-1225.78
-0.22	-32.7536	-82.84	-13.832	-883.976	-1251.38
-0.221	-33.4216	-84.12	-14.108	-877.576	-1286.58
-0.222	-34.0816	-85.4	-14.404	-899.976	-1301.38
-0.223	-34.7656	-86.72	-14.684	-928.776	-1328.98
-0.224	-35.4696	-88.2	-14.972	-949.576	-1373.78
-0.225	-36.1896	-89.64	-15.26	-955.576	-1383.38
-0.226	-36.9216	-91.08	-15.58	-1116.78	-1406.18
-0.227	-37.6536	-92.56	-15.896	-1120.38	-1438.18
-0.228	-38.3976	-93.96	-16.204	-1151.58	-1480.98
-0.229	-39.1576	-95.32	-16.528	-1152.78	-1508.98
-0.23	-39.9176	-96.88	-16.876	-1219.58	-1530.18
-0.231	-40.7176	-98.44	-17.228	-1253.98	-1538.98
-0.232	-41.5576	-100.04	-17.58	-1324.78	-1538.98
-0.233	-42.3576	-101.6	-17.932	-1279.58	-1538.58
-0.234	-43.2376	-103.2	-18.3	-1323.18	-1538.18
-0.235	-44.1176	-104.84	-18.696	-1285.98	-1537.78
-0.236	-44.9576	-106.44	-19.092	-1341.98	-1536.98
-0.237	-45.8776	-108.08	-19.468	-1384.78	-1536.58
-0.238	-46.7576	-109.72	-19.852	-1450.78	-1536.18
-0.239	-47.7176	-111.52	-20.26	-1447.98	-1535.38
-0.24	-48.6376	-113.32	-20.672	-1472.78	-1534.98
-0.241	-49.5976	-115.24	-21.076	-1476.38	-1534.18
-0.242	-50.5976	-116.96	-21.484	-1489.98	-1533.38
-0.243	-51.5576	-118.72	-21.948	-1489.58	-1532.58
-0.244	-52.5976	-120.64	-22.412	-1483.58	-1532.18
-0.245	-53.6376	-122.6	-22.872	-1490.78	-1531.78
-0.246	-54.6776	-124.6	-23.328	-1491.98	-1530.98
-0.247	-55.7576	-126.64	-23.804	-1491.98	-1530.58
-0.248	-56.8776	-128.56	-24.272	-1491.58	-1529.78
-0.249	-58.0376	-130.36	-24.748	-1490.78	-1528.98
-0.25	-59.1976	-132.2	-25.24	-1490.78	-1528.18
-0.251	-60.3976	-134.16	-25.776	-1490.38	-1527.78
-0.252	-61.5976	-136.24	-26.296	-1489.98	-1526.98
-0.253	-62.7976	-138.44	-26.82	-1489.58	-1526.18
-0.254	-64.0376	-140.64	-27.36	-1489.18	-1525.78
-0.255	-65.2376	-142.72	-27.928	-1488.78	-1524.98
-0.256	-66.4776	-144.84	-28.456	-1488.38	-1524.58
-0.257	-67.7176	-147.2	-29.02	-1488.38	-1523.78
-0.258	-69.0776	-149.44	-29.616	-1487.98	-1523.38
-0.259	-70.3976	-151.8	-30.18	-1487.58	-1522.58
-0.26	-71.7176	-154.6	-30.784	-1487.58	-1522.18
-0.261	-73.0376	-156.64	-31.44	-1486.78	-1521.38
-0.262	-74.3976	-158.56	-32.036	-1486.38	-1520.98
-0.263	-75.8376	-160.72	-32.68	-1485.98	-1520.18
-0.264	-77.2376	-163.04	-33.344	-1485.98	-1519.78
-0.265	-78.7176	-165.64	-34	-1485.18	-1519.38
-0.266	-80.2376	-168.08	-34.68	-1485.18	-1518.98
-0.267	-81.7576	-170.48	-35.34	-1484.78	-1518.18
-0.268	-83.2376	-173.24	-36.024	-1483.98	-1517.78
-0.269	-84.7176	-175.32	-36.732	-1483.98	-1516.98
-0.27	-86.1976	-177.76	-37.452	-1483.58	-1516.58
-0.271	-87.7176	-180.48	-38.184	-1483.18	-1515.78
-0.272	-89.3176	-183.16	-38.916	-1482.78	-1515.38
-0.273	-90.9176	-186	-39.652	-1482.38	-1514.58
-0.274	-92.5576	-190.2	-40.36	-1481.98	-1514.18
-0.275	-94.1976	-193.56	-41.12	-1481.58	-1513.78
-0.276	-95.9176	-196.52	-41.92	-1481.18	-1512.98
-0.277	-97.6376	-199.16	-42.68	-1481.18	-1512.18
-0.278	-99.2776	-202.08	-43.52	-1480.78	-1511.78
-0.279	-101.078	-204.96	-44.36	-1480.38	-1511.38
-0.28	-103.038	-207.6	-45.2	-1479.98	-1510.98
-0.281	-105.038	-210.4	-46.04	-1479.58	-1510.18
-0.282	-106.918	-213.28	-46.92	-1479.58	-1509.78
-0.283	-108.678	-215.68	-47.76	-1479.18	-1509.38
-0.284	-110.518	-218.96	-48.68	-1478.38	-1508.98
-0.285	-112.398	-222.64	-49.6	-1477.98	-1508.18
-0.286	-114.358	-225.64	-50.48	-1477.98	-1507.78
-0.287	-116.238	-228.8	-51.4	-1477.58	-1506.98
-0.288	-118.238	-231.8	-52.36	-1477.58	-1506.58
-0.289	-120.118	-234.96	-53.28	-1476.78	-1506.18
-0.29	-121.918	-238.24	-54.24	--	--
-0.291	-123.798	-241.44	-55.2	--	--
-0.292	-125.918	-244.92	-56.24	--	--
-0.293	-128.118	-248.8	-57.28	--	--
-0.294	-130.278	-251.88	-58.32	--	--
-0.295	-132.318	-255.6	-59.36	--	--
-0.296	-134.598	-259	-60.4	--	--
-0.297	-136.718	-263.12	-61.48	--	--
-0.298	-138.838	-266.88	-62.56	--	--
-0.299	-141.118	-269.72	-63.72	--	--
-0.3	-143.278	-273.56	-64.88	--	--
-0.301	-145.438	-277.28	-66.04	--	--
-0.302	-147.798	-280.68	-67.24	--	--
-0.303	-150.078	-284.76	-68.44	--	--
-0.304	-152.598	-288.6	-69.72	--	--
-0.305	-155.358	-291	-70.96	--	--
-0.306	-157.758	-295.44	-72.28	--	--
-0.307	-160.118	-299.6	-73.56	--	--
-0.308	-162.358	-304.04	-74.84	--	--
-0.309	-164.718	-309.2	-76.16	--	--
-0.31	-167.198	-313.4	-77.48	--	--
-0.311	-169.518	-315.72	-78.84	--	--
-0.312	-171.918	-319.6	-80.2	--	--
-0.313	-174.678	-323.84	-81.56	--	--
-0.314	-177.358	-326.88	-83	--	--
-0.315	-179.798	-330.28	-84.44	--	--
-0.316	-182.198	-334.44	-85.88	--	--
-0.317	-184.958	-338.96	-87.32	--	--
-0.318	-187.838	-342.96	-88.8	--	--
-0.319	-191.318	-348.36	-90.32	--	--
-0.32	-194.278	-352.28	-92	--	--
-0.321	-196.318	-356.4	-93.56	--	--
-0.322	-199.118	-360.08	-95.12	--	--
-0.323	-202.518	-363.68	-96.76	--	--
-0.324	-205.278	-368.04	-98.4	--	--
-0.325	-208.518	-371.6	-100.16	--	--
-0.326	-211.118	-375.44	-101.84	--	--
-0.327	-213.598	-381.76	-103.56	--	--
-0.328	-216.278	-386.88	-105.44	--	--
-0.329	-219.038	-389.36	-107.2	--	--
-0.33	-221.998	-393.28	-109.04	--	--
-0.331	-224.918	-398.8	-110.96	--	--
-0.332	-227.798	-402.8	-112.84	--	--
-0.333	-230.798	-406	-114.68	--	--
-0.334	-235.118	-410.4	-116.48	--	--
-0.335	-238.718	-414.8	-118.36	--	--
-0.336	-241.278	-420	-120.36	--	--
-0.337	-244.358	-423.2	-122.32	--	--
-0.338	-247.958	-426.4	-124.32	--	--
-0.339	-251.278	-430.4	-126.44	--	--
				--	--
				--	--
				--	--
				--	--
				--	--
				--	--
				--	--
				--	--
				--	--
				--	--
				--	--
				--	--
				--	--
				--	--
				--	--
				--	--
				--	--
				--	--
				--	--
				--	--
				--	--
				--	--
				--	--
				--	--
				--	--
				--	--
				--	--
				--	--
				--	--
				--	--
				--	--
				--	--
				--	--
				--	--
				--	--
				--	--
				--	--
				--	--
				--	--
				--	--
				--	--
				--	--
				--	--
				--	--
				--	--
				--	--
				--	--
				--	--
				--	--
				--	--

## Sheet: Fig 3b
	NiMoO4		C-NiMoHZ		P-NiMoO4		P-NiMoHZ		Pt/C
0.24343	-0.056	0.36654	-0.07	0.80017	-0.042	0.53958	-0.001	0.37511	-0.019
0.2463	-0.057	0.37978	-0.071	0.80536	-0.043	0.55967	-0.002	0.42553	-0.02
0.25139	-0.058	0.39122	-0.072	0.8105	-0.044	0.57611	-0.003	0.44592	-0.021
0.25373	-0.059	0.4003	-0.073	0.81584	-0.045	0.5955	-0.004	0.4612	-0.022
0.25653	-0.06	0.41256	-0.074	0.82033	-0.046	0.61278	-0.005	0.4823	-0.023
0.26188	-0.061	0.42121	-0.075	0.82607	-0.047	0.63468	-0.006	0.51268	-0.024
0.26453	-0.062	0.43033	-0.076	0.83097	-0.048	0.65706	-0.007	0.51904	-0.025
0.26745	-0.063	0.44304	-0.077	0.83632	-0.049	0.67468	-0.008	0.5807	-0.026
0.27035	-0.064	0.45295	-0.078	0.84186	-0.05	0.69478	-0.009	0.62366	-0.027
0.27471	-0.065	0.46204	-0.079	0.84708	-0.051	0.71999	-0.01	0.63104	-0.028
0.27903	-0.066	0.47328	-0.08	0.85248	-0.052	0.74382	-0.011	0.65896	-0.029
0.28258	-0.067	0.48253	-0.081	0.85854	-0.053	0.76819	-0.012	0.66764	-0.03
0.28466	-0.068	0.4927	-0.082	0.86356	-0.054	0.79239	-0.013	0.69055	-0.031
0.28789	-0.069	0.5021	-0.083	0.86923	-0.055	0.81345	-0.014	0.74099	-0.032
0.29146	-0.07	0.51076	-0.084	0.87413	-0.056	0.83885	-0.015	0.76313	-0.033
0.2964	-0.071	0.52187	-0.085	0.87898	-0.057	0.86141	-0.016	0.77408	-0.034
0.30007	-0.072	0.53117	-0.086	0.88423	-0.058	0.88604	-0.017	0.78647	-0.035
0.30302	-0.073	0.54078	-0.087	0.88986	-0.059	0.9072	-0.018	0.81717	-0.036
0.30587	-0.074	0.55018	-0.088	0.89564	-0.06	0.92675	-0.019	0.8451	-0.037
0.30852	-0.075	0.55842	-0.089	0.90135	-0.061	0.94939	-0.02	0.86285	-0.038
0.31294	-0.076	0.56745	-0.09	0.90655	-0.062	0.97109	-0.021	0.86475	-0.039
0.31672	-0.077	0.57676	-0.091	0.91212	-0.063	0.98892	-0.022
0.32006	-0.078	0.58451	-0.092	0.91761	-0.064	1.00381	-0.023
0.32445	-0.079	0.59435	-0.093	0.92262	-0.065	1.01953	-0.024
0.32903	-0.08	0.60267	-0.094	0.92901	-0.066
0.33139	-0.081	0.61083	-0.095	0.9345	-0.067
0.33486	-0.082	0.62051	-0.096	0.93952	-0.068
0.33917	-0.083	0.62876	-0.097	0.94468	-0.069
0.34211	-0.084	0.63725	-0.098	0.94978	-0.07
0.34549	-0.085	0.64479	-0.099	0.95521	-0.071
0.34932	-0.086	0.65298	-0.1	0.96095	-0.072
0.35426	-0.087	0.66026	-0.101	0.96661	-0.073
0.3587	-0.088	--	--	0.97202	-0.074
0.3615	-0.089	--	--	0.97791	-0.075
0.36459	-0.09	--	--	0.98372	-0.076
0.36788	-0.091	--	--	0.98927	-0.077
0.3724	-0.092	--	--	0.99458	-0.078
0.37672	-0.093	--	--	1.00069	-0.079
0.38021	-0.094	--	--	1.00621	-0.08
0.38432	-0.095	--	--	1.01199	-0.081
0.38732	-0.096	--	--	1.01803	-0.082
0.39199	-0.097	--	--	1.02383	-0.083
0.3955	-0.098	--	--	1.02971	-0.084
0.39884	-0.099	--	--	1.03567	-0.085
0.40209	-0.1	--	--	1.04155	-0.086
0.40599	-0.101	--	--	1.04735	-0.087
0.41155	-0.102	--	--	1.05292	-0.088
0.41531	-0.103	--	--	1.05873	-0.089
0.4183	-0.104	--	--	1.06446	-0.09
0.42331	-0.105	--	--	1.06967	-0.091
0.42788	-0.106	--	--	1.07598	-0.092
0.43214	-0.107	--	--	1.0825	-0.093
0.43521	-0.108	--	--	1.08807	-0.094
0.44066	-0.109	--	--	1.0937	-0.095
0.44417	-0.11	--	--	1.09982	-0.096
0.44827	-0.111	--	--	1.10585	-0.097
0.4532	-0.112	--	--
0.45624	-0.113	--	--
0.45981	-0.114	--	--
0.46395	-0.115	--	--
0.469	-0.116	--	--
0.47346	-0.117	--	--
0.47776	-0.118	--	--
0.48247	-0.119	--	--
0.48708	-0.12	--	--
0.49131	-0.121	--	--
0.49543	-0.122	--	--
0.50029	-0.123	--	--

## Sheet: Fig 3c
	P-NiMoO4		C-NiMoHZ		NiMoO4		P-NiMoHZ
Z' (Ω)	-Z'' (Ω)	Z' (Ω)	-Z'' (Ω)	Z' (Ω)	-Z'' (Ω)	Z' (Ω)	-Z'' (Ω)
1.80959	0.06211	2.82281	0.14925	2.78738	0.14803	1.23392	0.04019
1.81225	0.0622	2.84195	0.16084	2.80609	0.15549	1.21019	0.04143
1.82146	0.06381	2.86338	0.17667	2.8363	0.16321	1.20936	0.04419
1.83492	0.06696	2.89963	0.19914	2.85207	0.1793	1.20574	0.04817
1.84608	0.07069	2.9286	0.22558	2.8803	0.19994	1.20895	0.05294
1.85706	0.07536	2.96026	0.25825	2.91128	0.22494	1.21852	0.05864
1.87001	0.08106	2.99581	0.29763	2.94561	0.25519	1.22609	0.06351
1.87681	0.08732	3.02958	0.34349	2.98366	0.29188	1.24217	0.06904
1.89006	0.09518	3.0749	0.39797	3.03156	0.33582	1.25625	0.07391
1.90355	0.10441	3.12569	0.46125	3.08045	0.38712	1.26538	0.07813
1.91888	0.11514	3.18415	0.53524	3.13694	0.44832	1.28076	0.08156
1.93518	0.12751	3.25215	0.62212	3.20195	0.5205	1.29947	0.08563
1.95437	0.14195	3.33173	0.72418	3.2772	0.60591	1.31418	0.08865
1.97457	0.15865	3.42441	0.84322	3.36457	0.70698	1.3333	0.09178
1.99675	0.17805	3.53281	0.98194	3.46681	0.82609	1.35088	0.09409
2.02221	0.20055	3.65991	1.14313	3.5865	0.96652	1.37029	0.09667
2.05033	0.22672	3.80956	1.3301	3.72675	1.13192	1.38771	0.09843
2.08267	0.2571	3.98662	1.54652	3.89218	1.32643	1.39874	0.10094
2.11883	0.29263	4.197	1.79682	4.08898	1.55392	1.41826	0.10438
2.15862	0.33338	4.44797	2.0842	4.32357	1.81697	1.43113	0.10732
2.20416	0.3807	4.74889	2.4141	4.59836	2.12138	1.45259	0.1123
2.2556	0.43588	5.10986	2.79273	4.93607	2.47394	1.47134	0.11821
2.31289	0.50092	5.54322	3.22408	5.33895	2.87398	1.49403	0.12613
2.3791	0.57819	6.0595	3.71512	5.81999	3.32568	1.50748	0.13441
2.4561	0.66869	6.67545	4.27074	6.38907	3.83035	1.5311	0.14514
2.54456	0.77384	7.41136	4.89474	7.05735	4.38917	1.55257	0.1574
2.64247	0.89176	8.32092	5.60892	7.83444	4.99961	1.57156	0.1762
2.75625	1.02968	9.34408	6.35579	8.73535	5.66128	1.59795	0.19502
2.88801	1.19001	10.524	7.16975	9.76408	6.37392	1.62568	0.21958
3.03855	1.37852	11.8728	7.99757	10.9341	7.14174	1.65259	0.24969
3.21368	1.59929	13.3924	8.85006	12.2506	7.96978	1.6837	0.28526
3.41982	1.85823	15.0763	9.70498	13.7075	8.83483	1.72378	0.33266
3.66708	2.15817	16.9673	10.5604	15.3534	9.781	1.76416	0.39291
3.95767	2.49735	19.0323	11.3909	17.1694	10.7684	1.811	0.46148
4.31629	2.88606	21.3107	12.2017	19.2212	11.8159	1.87607	0.55069
4.7062	3.3017	23.8119	12.9391	21.511	12.9184	1.9578	0.64826
5.1591	3.75222	26.46	13.5364	23.9782	13.9806	2.06601	0.77745
5.71393	4.25708	29.2478	14.0229	26.8475	15.0433	2.19847	0.92292
6.39779	4.75711	32.2169	14.267	29.9162	16.1525	2.38589	1.07876
7.30707	5.23839	35.2456	14.3648	33.3165	16.9011	2.62141	1.22664
8.29092	5.57312	38.3819	14.1921	36.9184	17.5716	2.91119	1.34501
9.57982	5.82924	41.1203	13.7291	40.7452	17.9185	3.28231	1.40872
10.7638	5.74538	43.9697	13.2454	44.6706	17.8893	3.62079	1.41759
12.0392	5.43615	46.6757	12.5562	48.77	17.6247	3.95742	1.32621
13.1291	5.0131	49.1974	11.6262	52.3801	17.0719	4.31447	1.18225
14.0088	4.448	51.6103	10.7591	55.8665	16.0802	4.53001	1.05106
14.7268	3.81456	53.7245	9.82546	59.1415	14.7252	4.68709	0.86308
15.2749	3.19465	55.6566	8.98556	62.0366	13.1664	4.85328	0.71862
15.6711	2.6126	57.6088	8.07834	64.5669	11.6888	4.93676	0.52991
15.9178	2.0945	59.5377	7.25922	66.8527	10.4269	4.96446	0.46419

## Sheet: Fig 3d
Time/h	Current/mA·cm-2
0.00182	242.57
0.0021	241.96
0.00238	241.35
0.00266	240.43
0.00293	239.21
0.00321	238.3
0.00349	238.3
0.00377	237.38
0.00405	236.47
0.00432	236.16
0.0046	235.55
0.00488	234.03
0.00516	233.72
0.00543	233.42
0.00571	232.81
0.00599	232.5
0.00627	232.19
0.00655	231.58
0.00682	231.28
0.0071	230.67
0.00738	231.28
0.00766	230.67
0.00793	230.36
0.00821	229.75
0.00849	229.75
0.00877	229.14
0.00905	229.75
0.00932	228.84
0.0096	228.53
0.00988	227.62
0.01016	228.84
0.01043	227.62
0.01071	227.62
0.01099	227.31
0.01127	227.31
0.01155	227.01
0.01182	227.01
0.0121	227.31
0.01238	227.31
0.01266	226.09
0.01293	226.4
0.01321	226.09
0.01349	225.79
0.01377	225.48
0.01405	225.79
0.01432	225.18
0.0146	224.87
0.01488	225.18
0.01516	225.18
0.01543	225.18
0.01571	224.87
0.01599	225.18
0.01627	225.48
0.01655	224.26
0.01682	223.96
0.0171	223.96
0.01738	224.57
0.01766	223.65
0.01793	223.65
0.01821	224.26
0.01849	223.34
0.01877	223.34
0.01905	223.65
0.01932	223.34
0.0196	223.96
0.01988	223.04
0.02016	223.34
0.02043	223.04
0.02071	223.34
0.02099	223.04
0.02127	222.12
0.02155	222.43
0.02182	221.82
0.0221	222.43
0.02238	222.12
0.02266	222.12
0.02293	222.12
0.02321	222.43
0.02349	221.51
0.02377	221.51
0.02405	221.51
0.02432	221.51
0.0246	221.82
0.02488	221.51
0.02516	221.82
0.02543	221.82
0.02571	221.21
0.02599	220.29
0.02627	220.6
0.02655	220.6
0.02682	220.9
0.0271	220.6
0.02738	220.6
0.02766	220.9
0.02793	220.6
0.02821	220.6
0.02849	220.9
0.02877	220.29
0.02905	220.6
0.02932	220.29
0.0296	220.9
0.02988	220.29
0.03016	220.6
0.03043	220.6
0.03071	220.6
0.03099	219.99
0.03127	220.6
0.03155	220.29
0.03182	220.29
0.0321	220.9
0.03238	220.6
0.03266	219.99
0.03293	220.29
0.03321	220.29
0.03349	220.6
0.03377	219.68
0.03405	220.29
0.03432	220.6
0.0346	220.6
0.03488	219.99
0.03516	220.29
0.03543	219.99
0.03571	220.6
0.03599	220.29
0.03627	219.99
0.03655	219.99
0.03682	220.29
0.0371	220.6
0.03738	220.29
0.03766	219.99
0.03793	220.29
0.03821	219.99
0.03849	219.99
0.03877	220.29
0.03905	219.38
0.03932	217.55
0.0396	217.85
0.03988	217.55
0.04016	218.16
0.04043	217.85
0.04071	217.85
0.04099	217.55
0.04127	217.85
0.04155	217.24
0.04182	217.55
0.0421	217.24
0.04238	217.24
0.04266	217.55
0.04293	217.55
0.04321	216.94
0.04349	217.24
0.04377	216.94
0.04405	217.55
0.04432	217.24
0.0446	217.55
0.04488	217.24
0.04516	216.94
0.04543	217.24
0.04571	217.24
0.04599	216.94
0.04627	216.63
0.04655	216.63
0.04682	216.94
0.0471	216.33
0.04738	216.94
0.04766	216.33
0.04793	216.02
0.04821	216.63
0.04849	216.63
0.04877	216.33
0.04905	216.33
0.04932	216.63
0.0496	216.33
0.04988	216.63
0.05016	216.02
0.05043	215.1
0.05071	216.63
0.05099	216.33
0.05127	216.02
0.05155	216.33
0.05182	216.33
0.0521	216.94
0.05238	216.02
0.05266	216.33
0.05293	216.02
0.05321	215.72
0.05349	215.72
0.05377	215.72
0.05405	216.02
0.05432	216.02
0.0546	216.02
0.05488	215.72
0.05516	215.72
0.05543	216.02
0.05571	215.1
0.05599	215.1
0.05627	215.72
0.05655	215.41
0.05682	216.02
0.0571	215.41
0.05738	215.41
0.05766	214.19
0.05793	215.41
0.05821	215.1
0.05849	215.41
0.05877	215.41
0.05905	215.41
0.05932	215.41
0.0596	215.1
0.05988	215.72
0.06016	215.41
0.06043	215.1
0.06071	215.1
0.06099	215.72
0.06127	215.41
0.06155	215.41
0.06182	215.41
0.0621	215.1
0.06238	215.1
0.06266	214.8
0.06293	214.19
0.06321	214.8
0.06349	214.49
0.06377	214.19
0.06405	214.8
0.06432	214.8
0.0646	214.8
0.06488	214.49
0.06516	214.8
0.06543	214.8
0.06571	214.8
0.06599	213.88
0.06627	214.8
0.06655	213.88
0.06682	214.19
0.0671	213.88
0.06738	214.19
0.06766	214.8
0.06793	214.19
0.06821	214.19
0.06849	213.88
0.06877	214.49
0.06905	214.19
0.06932	214.49
0.0696	214.49
0.06988	214.49
0.07016	213.88
0.07043	214.19
0.07071	214.49
0.07099	214.19
0.07127	213.88
0.07155	213.88
0.07182	213.58
0.0721	213.27
0.07238	213.58
0.07266	213.58
0.07293	213.88
0.07321	212.97
0.07349	213.58
0.07377	212.97
0.07405	213.88
0.07432	213.58
0.0746	213.88
0.07488	213.27
0.07516	213.27
0.07543	213.27
0.07571	213.27
0.07599	213.27
0.07627	213.58
0.07655	213.27
0.07682	213.58
0.0771	213.27
0.07738	212.97
0.07766	212.97
0.07793	212.97
0.07821	212.36
0.07849	213.27
0.07877	212.97
0.07905	212.97
0.07932	212.66
0.0796	212.66
0.07988	212.66
0.08016	212.97
0.08043	213.27
0.08071	212.97
0.08099	213.58
0.08127	213.27
0.08155	212.97
0.08182	213.27
0.0821	212.97
0.08238	212.36
0.08266	212.97
0.08293	212.66
0.08321	213.27
0.08349	212.36
0.08377	212.66
0.08405	212.97
0.08432	212.66
0.0846	213.27
0.08488	213.58
0.08516	213.58
0.08543	212.66
0.08571	213.27
0.08599	213.27
0.08627	212.97
0.08655	213.58
0.08682	212.97
0.0871	213.27
0.08738	213.27
0.08766	213.27
0.08793	213.27
0.08821	213.58
0.08849	213.27
0.08877	213.58
0.08905	213.27
0.08932	213.58
0.0896	213.88
0.08988	214.19
0.09016	211.75
0.09043	211.44
0.09071	211.75
0.09099	211.44
0.09127	211.75
0.09155	211.44
0.09182	212.05
0.0921	211.75
0.09238	211.14
0.09266	211.14
0.09293	211.75
0.09321	211.44
0.09349	211.44
0.09377	211.14
0.09405	210.83
0.09432	211.75
0.0946	211.44
0.09488	211.75
0.09516	211.44
0.09543	211.44
0.09571	211.75
0.09599	211.75
0.09627	211.44
0.09655	211.14
0.09682	211.14
0.0971	211.44
0.09738	212.05
0.09766	211.44
0.09793	212.05
0.09821	211.14
0.09849	211.44
0.09877	211.75
0.09905	212.05
0.09932	212.05
0.0996	212.36
0.09988	212.36
0.10016	212.05
0.10043	212.05
0.10071	211.75
0.10099	211.75
0.10127	212.05
0.10155	210.83
0.10182	210.83
0.1021	211.14
0.10238	211.44
0.10266	210.53
0.10293	211.14
0.10321	210.22
0.10349	210.53
0.10377	210.83
0.10405	210.53
0.10432	210.83
0.1046	210.53
0.10488	210.53
0.10516	211.14
0.10543	211.14
0.10571	211.14
0.10599	210.53
0.10627	210.22
0.10655	210.22
0.10682	210.22
0.1071	210.53
0.10738	210.22
0.10766	210.53
0.10793	209.92
0.10821	209.92
0.10849	210.22
0.10877	210.22
0.10905	209.61
0.10932	210.22
0.1096	209.92
0.10988	209.92
0.11016	209.92
0.11043	209.92
0.11071	209.92
0.11099	210.22
0.11127	209.92
0.11155	209.92
0.11182	209.61
0.1121	209.31
0.11238	209.61
0.11266	209.92
0.11293	210.22
0.11321	209.92
0.11349	209.92
0.11377	209.92
0.11405	209.92
0.11432	210.22
0.1146	210.22
0.11488	210.22
0.11516	209.61
0.11543	209.61
0.11571	209.61
0.11599	209.61
0.11627	209.31
0.11655	209.61
0.11682	209.61
0.1171	209.92
0.11738	209.31
0.11766	209.92
0.11793	209.61
0.11821	209.92
0.11849	209.92
0.11877	210.22
0.11905	209.92
0.11932	209.92
0.1196	210.53
0.11988	210.22
0.12016	209.92
0.12043	209.92
0.12071	209.92
0.12099	209.92
0.12127	210.53
0.12155	209.92
0.12182	209.92
0.1221	210.22
0.12238	210.22
0.12266	209.92
0.12293	210.22
0.12321	210.22
0.12349	210.22
0.12377	209.92
0.12405	210.22
0.12432	210.22
0.1246	210.53
0.12488	210.22
0.12516	210.22
0.12543	210.22
0.12571	210.22
0.12599	210.83
0.12627	210.53
0.12655	210.83
0.12682	210.83
0.1271	211.44
0.12738	211.14
0.12766	210.53
0.12793	208.39
0.12821	208.7
0.12849	208.39
0.12877	209.31
0.12905	208.39
0.12932	208.39
0.1296	208.39
0.12988	209
0.13016	209
0.13043	209
0.13071	209.31
0.13099	208.39
0.13127	208.09
0.13155	207.78
0.13182	208.39
0.1321	208.39
0.13238	208.7
0.13266	208.7
0.13293	208.09
0.13321	208.39
0.13349	208.39
0.13377	208.39
0.13405	208.39
0.13432	209
0.1346	208.39
0.13488	208.7
0.13516	208.39
0.13543	209
0.13571	208.7
0.13599	208.7
0.13627	209
0.13655	208.39
0.13682	208.7
0.1371	208.7
0.13738	208.09
0.13766	207.48
0.13793	208.09
0.13821	207.78
0.13849	208.09
0.13877	207.78
0.13905	207.78
0.13932	208.09
0.1396	207.48
0.13988	208.09
0.14016	207.78
0.14043	208.09
0.14071	208.7
0.14099	208.39
0.14127	208.7
0.14155	208.09
0.14182	207.78
0.1421	208.7
0.14238	207.17
0.14266	207.78
0.14293	207.48
0.14321	207.17
0.14349	208.09
0.14377	207.78
0.14405	207.78
0.14432	207.78
0.1446	207.48
0.14488	207.78
0.14516	207.78
0.14543	207.48
0.14571	206.56
0.14599	207.17
0.14627	207.48
0.14655	207.78
0.14682	207.17
0.1471	208.09
0.14738	207.78
0.14766	208.09
0.14793	208.39
0.14821	207.48
0.14849	208.39
0.14877	207.78
0.14905	207.78
0.14932	207.78
0.1496	207.78
0.14988	207.48
0.15016	206.87
0.15043	206.56
0.15071	207.17
0.15099	207.17
0.15127	207.17
0.15155	207.48
0.15182	207.17
0.1521	207.48
0.15238	206.56
0.15266	207.17
0.15293	207.17
0.15321	206.87
0.15349	206.56
0.15377	207.17
0.15405	206.87
0.15432	207.48
0.1546	207.78
0.15488	207.17
0.15516	206.87
0.15543	206.87
0.15571	207.17
0.15599	206.87
0.15627	207.17
0.15655	207.48
0.15682	207.48
0.1571	207.48
0.15738	207.48
0.15766	206.87
0.15793	206.87
0.15821	206.87
0.15849	206.87
0.15877	207.17
0.15905	206.87
0.15932	207.48
0.1596	207.48
0.15988	207.48
0.16016	207.17
0.16043	206.87
0.16071	206.25
0.16099	206.87
0.16127	206.87
0.16155	206.56
0.16182	206.56
0.1621	206.25
0.16238	207.17
0.16266	206.25
0.16293	206.25
0.16321	205.95
0.16349	206.87
0.16377	206.87
0.16405	206.25
0.16432	206.87
0.1646	206.25
0.16488	206.87
0.16516	206.25
0.16543	206.56
0.16571	206.87
0.16599	206.25
0.16627	206.25
0.16655	206.25
0.16682	206.25
0.1671	206.25
0.16738	205.95
0.16766	206.25
0.16793	206.25
0.16821	206.56
0.16849	206.56
0.16877	206.25
0.16905	206.25
0.16932	206.56
0.1696	206.56
0.16988	205.95
0.17016	206.87
0.17043	206.56
0.17071	206.56
0.17099	206.56
0.17127	206.56
0.17155	206.25
0.17182	206.56
0.1721	206.87
0.17238	206.25
0.17266	206.87
0.17293	206.56
0.17321	206.87
0.17349	205.34
0.17377	205.64
0.17405	205.64
0.17432	206.25
0.1746	206.25
0.17488	206.25
0.17516	205.95
0.17543	205.64
0.17571	205.34
0.17599	205.95
0.17627	205.95
0.17655	205.03
0.17682	205.64
0.1771	205.34
0.17738	205.95
0.17766	205.95
0.17793	205.34
0.17821	205.64
0.17849	206.25
0.17877	205.64
0.17905	206.25
0.17932	205.34
0.1796	205.34
0.17988	205.95
0.18016	205.95
0.18043	205.64
0.18071	205.34
0.18099	205.03
0.18127	205.64
0.18155	205.95
0.18182	205.64
0.1821	205.95
0.18238	205.64
0.18266	205.64
0.18293	205.34
0.18321	205.34
0.18349	205.64
0.18377	205.64
0.18405	205.34
0.18432	205.34
0.1846	205.64
0.18488	205.95
0.18516	206.25
0.18543	205.64
0.18571	205.95
0.18599	205.34
0.18627	205.64
0.18655	205.34
0.18682	205.34
0.1871	204.73
0.18738	205.03
0.18766	204.42
0.18793	205.03
0.18821	204.73
0.18849	205.03
0.18877	204.42
0.18905	205.34
0.18932	205.03
0.1896	205.03
0.18988	204.42
0.19016	205.03
0.19043	205.64
0.19071	205.95
0.19099	206.25
0.19127	206.87
0.19155	206.25
0.19182	205.95
0.1921	206.25
0.19238	206.25
0.19266	205.95
0.19293	205.95
0.19321	205.64
0.19349	205.64
0.19377	205.34
0.19405	205.95
0.19432	205.34
0.1946	205.34
0.19488	205.34
0.19516	205.95
0.19543	205.03
0.19571	205.34
0.19599	205.03
0.19627	205.34
0.19655	205.34
0.19682	205.34
0.1971	205.34
0.19738	205.34
0.19766	205.34
0.19793	205.34
0.19821	205.03
0.19849	205.34
0.19877	205.34
0.19905	205.03
0.19932	205.34
0.1996	205.34
0.19988	204.42
0.20016	205.03
0.20043	204.73
0.20071	204.42
0.20099	205.34
0.20127	205.03
0.20155	204.42
0.20182	205.03
0.2021	205.03
0.20238	205.34
0.20266	204.73
0.20293	205.03
0.20321	204.73
0.20349	205.34
0.20377	204.42
0.20405	204.73
0.20432	204.73
0.2046	204.73
0.20488	205.03
0.20516	204.73
0.20543	204.42
0.20571	204.73
0.20599	205.03
0.20627	205.03
0.20655	204.42
0.20682	204.73
0.2071	204.73
0.20738	204.42
0.20766	204.73
0.20793	204.42
0.20821	205.03
0.20849	205.03
0.20877	205.03
0.20905	204.42
0.20932	205.03
0.2096	204.73
0.20988	204.42
0.21016	204.73
0.21043	204.12
0.21071	204.42
0.21099	204.73
0.21127	204.73
0.21155	204.73
0.21182	204.42
0.2121	204.73
0.21238	204.42
0.21266	204.42
0.21293	204.42
0.21321	204.42
0.21349	204.42
0.21377	204.73
0.21405	204.12
0.21432	204.42
0.2146	204.42
0.21488	204.12
0.21516	204.12
0.21543	204.42
0.21571	204.42
0.21599	204.73
0.21627	203.81
0.21655	204.73
0.21682	204.12
0.2171	204.42
0.21738	204.42
0.21766	204.12
0.21793	203.81
0.21821	204.12
0.21849	204.12
0.21877	204.12
0.21905	203.81
0.21932	204.42
0.2196	204.42
0.21988	203.81
0.22016	204.42
0.22043	204.12
0.22071	204.73
0.22099	204.42
0.22127	204.42
0.22155	203.51
0.22182	203.81
0.2221	203.81
0.22238	203.81
0.22266	204.12
0.22293	203.81
0.22321	204.12
0.22349	203.81
0.22377	203.81
0.22405	203.51
0.22432	204.12
0.2246	204.42
0.22488	204.42
0.22516	204.73
0.22543	203.51
0.22571	204.12
0.22599	204.12
0.22627	204.42
0.22655	203.81
0.22682	204.12
0.2271	203.51
0.22738	203.2
0.22766	203.51
0.22793	203.51
0.22821	203.81
0.22849	204.12
0.22877	203.81
0.22905	203.51
0.22932	203.51
0.2296	202.9
0.22988	203.51
0.23016	203.81
0.23043	203.51
0.23071	203.2
0.23099	203.51
0.23127	203.81
0.23155	203.51
0.23182	203.51
0.2321	204.12
0.23238	202.9
0.23266	203.81
0.23293	203.81
0.23321	203.81
0.23349	203.2
0.23377	203.2
0.23405	203.51
0.23432	203.81
0.2346	203.2
0.23488	203.51
0.23516	203.51
0.23543	203.81
0.23571	203.2
0.23599	203.51
0.23627	203.2
0.23655	203.51
0.23682	203.51
0.2371	203.51
0.23738	203.81
0.23766	203.2
0.23793	203.81
0.23821	203.81
0.23849	203.51
0.23877	203.51
0.23905	203.51
0.23932	203.51
0.2396	203.51
0.23988	203.51
0.24016	203.2
0.24043	203.51
0.24071	203.81
0.24099	203.2
0.24127	202.9
0.24155	203.2
0.24182	203.2
0.2421	203.51
0.24238	202.9
0.24266	203.51
0.24293	203.81
0.24321	203.51
0.24349	203.2
0.24377	203.51
0.24405	203.51
0.24432	203.81
0.2446	203.51
0.24488	203.51
0.24516	203.81
0.24543	203.81
0.24571	203.81
0.24599	203.2
0.24627	203.2
0.24655	204.12
0.24682	203.51
0.2471	203.51
0.24738	203.51
0.24766	203.51
0.24793	203.51
0.24821	203.2
0.24849	202.59
0.24877	203.51
0.24905	203.2
0.24932	202.59
0.2496	203.2
0.24988	203.2
0.25016	203.2
0.25043	202.9
0.25071	202.9
0.25099	202.9
0.25127	203.2
0.25155	202.59
0.25182	202.9
0.2521	202.9
0.25238	202.59
0.25266	203.51
0.25293	203.2
0.25321	203.51
0.25349	202.9
0.25377	203.2
0.25405	203.81
0.25432	203.2
0.2546	204.12
0.25488	203.81
0.25516	203.2
0.25543	202.9
0.25571	202.59
0.25599	202.59
0.25627	202.9
0.25655	203.2
0.25682	202.9
0.2571	202.9
0.25738	202.59
0.25766	202.59
0.25793	202.59
0.25821	202.59
0.25849	202.59
0.25877	202.9
0.25905	202.29
0.25932	202.9
0.2596	202.9
0.25988	202.59
0.26016	203.2
0.26043	202.29
0.26071	202.59
0.26099	201.98
0.26127	202.59
0.26155	202.9
0.26182	202.59
0.2621	202.29
0.26238	202.29
0.26266	202.29
0.26293	202.9
0.26321	202.59
0.26349	202.59
0.26377	202.9
0.26405	202.9
0.26432	202.29
0.2646	202.29
0.26488	202.59
0.26516	202.29
0.26543	202.9
0.26571	202.29
0.26599	201.98
0.26627	202.59
0.26655	202.59
0.26682	202.29
0.2671	202.29
0.26738	202.59
0.26766	201.68
0.26793	202.59
0.26821	202.29
0.26849	202.29
0.26877	202.29
0.26905	202.29
0.26932	202.29
0.2696	202.29
0.26988	202.29
0.27016	201.98
0.27043	201.98
0.27071	201.98
0.27099	202.59
0.27127	202.29
0.27155	202.59
0.27182	202.29
0.2721	202.59
0.27238	202.29
0.27266	202.9
0.27293	203.2
0.27321	202.29
0.27349	202.59
0.27377	202.29
0.27405	202.59
0.27432	202.29
0.2746	201.98
0.27488	201.68
0.27516	201.98
0.27543	201.98
0.27571	201.98
0.27599	201.98
0.27627	202.29
0.27655	202.59
0.27682	202.29
0.2771	202.59
0.27738	202.29
0.27766	201.98
0.27793	202.59
0.27821	202.59
0.27849	202.29
0.27877	202.59
0.27904	202.9
0.27932	202.59
0.2796	202.59
0.27988	203.51
0.28016	202.9
0.28043	202.9
0.28071	203.51
0.28099	202.9
0.28127	201.98
0.28154	201.68
0.28182	202.29
0.2821	201.68
0.28238	201.68
0.28266	201.98
0.28293	201.37
0.28321	201.37
0.28349	201.98
0.28377	201.98
0.28404	201.98
0.28432	201.98
0.2846	201.37
0.28488	201.68
0.28516	201.68
0.28543	201.98
0.28571	201.98
0.28599	201.98
0.28627	201.68
0.28654	201.68
0.28682	201.98
0.2871	201.37
0.28738	201.37
0.28766	201.98
0.28793	201.98
0.28821	201.68
0.28849	201.68
0.28877	202.29
0.28904	201.68
0.28932	201.68
0.2896	201.68
0.28988	201.37
0.29016	201.98
0.29043	201.98
0.29071	201.98
0.29099	202.29
0.29127	201.68
0.29154	201.68
0.29182	201.98
0.2921	201.68
0.29238	201.98
0.29266	201.68
0.29293	201.07
0.29321	201.37
0.29349	201.37
0.29377	201.68
0.29404	201.68
0.29432	201.98
0.2946	201.68
0.29488	201.98
0.29516	201.68
0.29543	201.68
0.29571	201.68
0.29599	201.68
0.29627	201.68
0.29654	201.07
0.29682	201.37
0.2971	201.68
0.29738	201.68
0.29766	201.37
0.29793	201.37
0.29821	201.07
0.29849	201.68
0.29877	200.76
0.29904	201.37
0.29932	201.37
0.2996	201.37
0.29988	201.68
0.30016	201.37
0.30043	201.37
0.30071	201.07
0.30099	201.07
0.30127	201.07
0.30154	201.37
0.30182	201.07
0.3021	201.07
0.30238	201.07
0.30266	201.68
0.30293	201.68
0.30321	201.37
0.30349	201.07
0.30377	201.98
0.30404	201.37
0.30432	201.07
0.3046	200.76
0.30488	201.68
0.30516	201.37
0.30543	201.68
0.30571	201.07
0.30599	201.07
0.30627	201.07
0.30654	201.37
0.30682	201.37
0.3071	201.07
0.30738	201.07
0.30766	201.07
0.30793	201.37
0.30821	200.76
0.30849	201.07
0.30877	201.07
0.30904	200.76
0.30932	200.76
0.3096	201.37
0.30988	201.07
0.31016	200.76
0.31043	200.76
0.31071	200.76
0.31099	201.07
0.31127	201.07
0.31154	200.76
0.31182	200.76
0.3121	200.76
0.31238	200.76
0.31266	201.37
0.31293	200.76
0.31321	201.07
0.31349	201.07
0.31377	201.07
0.31404	201.37
0.31432	201.07
0.3146	201.68
0.31488	201.68
0.31516	201.37
0.31543	201.07
0.31571	201.07
0.31599	201.68
0.31627	200.76
0.31654	201.37
0.31682	201.07
0.3171	201.37
0.31738	200.46
0.31766	201.07
0.31793	200.76
0.31821	201.07
0.31849	200.76
0.31877	200.76
0.31904	200.76
0.31932	200.76
0.3196	200.46
0.31988	201.07
0.32016	200.76
0.32043	200.76
0.32071	201.07
0.32099	200.76
0.32127	201.07
0.32154	200.76
0.32182	200.76
0.3221	200.76
0.32238	200.76
0.32266	201.07
0.32293	200.46
0.32321	201.07
0.32349	201.07
0.32377	200.76
0.32404	201.37
0.32432	201.07
0.3246	201.07
0.32488	201.07
0.32516	200.76
0.32543	200.76
0.32571	200.76
0.32599	200.46
0.32627	200.76
0.32654	200.76
0.32682	200.46
0.3271	200.76
0.32738	200.46
0.32766	200.46
0.32793	200.76
0.32821	200.15
0.32849	200.46
0.32877	200.46
0.32904	200.46
0.32932	200.15
0.3296	200.15
0.32988	200.46
0.33016	200.46
0.33043	200.15
0.33071	200.76
0.33099	200.76
0.33127	200.76
0.33154	200.76
0.33182	200.46
0.3321	201.07
0.33238	200.46
0.33266	200.76
0.33293	199.85
0.33321	200.15
0.33349	200.76
0.33377	201.07
0.33404	200.76
0.33432	200.15
0.3346	199.85
0.33488	200.46
0.33516	200.76
0.33543	200.15
0.33571	200.76
0.33599	200.46
0.33627	200.76
0.33654	200.15
0.33682	200.46
0.3371	199.85
0.33738	200.76
0.33766	199.24
0.33793	199.85
0.33821	200.46
0.33849	200.46
0.33877	200.15
0.33904	200.15
0.33932	200.46
0.3396	200.15
0.33988	200.15
0.34016	200.15
0.34043	200.46
0.34071	200.15
0.34099	200.46
0.34127	199.85
0.34154	199.54
0.34182	199.85
0.3421	200.46
0.34238	200.46
0.34266	200.15
0.34293	199.85
0.34321	199.85
0.34349	199.54
0.34377	200.15
0.34404	199.85
0.34432	200.15
0.3446	200.15
0.34488	200.46
0.34516	200.46
0.34543	200.15
0.34571	199.85
0.34599	200.46
0.34627	199.85
0.34654	199.85
0.34682	200.76
0.3471	200.46
0.34738	199.85
0.34766	199.54
0.34793	200.46
0.34821	199.85
0.34849	199.85
0.34877	200.15
0.34904	200.15
0.34932	199.54
0.3496	200.46
0.34988	200.46
0.35016	199.54
0.35043	200.46
0.35071	200.46
0.35099	200.46
0.35127	200.46
0.35154	200.46
0.35182	200.15
0.3521	200.46
0.35238	199.54
0.35266	200.15
0.35293	200.15
0.35321	200.15
0.35349	199.54
0.35377	200.15
0.35404	199.85
0.35432	200.46
0.3546	199.54
0.35488	200.15
0.35516	199.24
0.35543	199.85
0.35571	200.15
0.35599	200.15
0.35627	200.15
0.35654	199.54
0.35682	199.85
0.3571	199.85
0.35738	199.85
0.35766	200.46
0.35793	199.85
0.35821	200.15
0.35849	199.54
0.35877	199.54
0.35904	199.54
0.35932	199.54
0.3596	199.85
0.35988	200.15
0.36016	200.46
0.36043	199.54
0.36071	200.15
0.36099	200.15
0.36127	200.15
0.36154	200.15
0.36182	199.54
0.3621	199.54
0.36238	199.85
0.36266	199.85
0.36293	199.85
0.36321	199.85
0.36349	199.85
0.36377	199.85
0.36404	200.15
0.36432	200.15
0.3646	200.15
0.36488	199.85
0.36516	200.15
0.36543	199.85
0.36571	199.85
0.36599	200.15
0.36627	199.24
0.36654	200.46
0.36682	199.24
0.3671	199.85
0.36738	199.54
0.36766	200.15
0.36793	199.24
0.36821	199.54
0.36849	199.85
0.36877	199.54
0.36904	199.85
0.36932	199.24
0.3696	200.15
0.36988	200.15
0.37016	199.85
0.37043	199.85
0.37071	199.54
0.37099	199.85
0.37127	199.54
0.37154	200.15
0.37182	199.85
0.3721	199.54
0.37238	199.54
0.37266	199.85
0.37293	199.85
0.37321	199.85
0.37349	200.46
0.37377	199.54
0.37404	199.85
0.37432	200.15
0.3746	200.15
0.37488	199.54
0.37516	199.24
0.37543	199.54
0.37571	199.54
0.37599	199.54
0.37627	199.85
0.37654	199.85
0.37682	199.54
0.3771	199.54
0.37738	200.15
0.37766	199.85
0.37793	200.15
0.37821	199.85
0.37849	199.24
0.37877	200.15
0.37904	199.85
0.37932	200.15
0.3796	199.85
0.37988	200.15
0.38016	200.15
0.38043	200.15
0.38071	199.54
0.38099	199.85
0.38127	199.54
0.38154	200.15
0.38182	200.15
0.3821	199.24
0.38238	199.85
0.38266	199.54
0.38293	200.15
0.38321	199.85
0.38349	199.54
0.38377	200.15
0.38404	200.46
0.38432	199.85
0.3846	199.85
0.38488	200.15
0.38516	199.85
0.38543	199.54
0.38571	200.15
0.38599	199.85
0.38627	199.85
0.38654	199.85
0.38682	200.15
0.3871	199.85
0.38738	200.15
0.38766	200.15
0.38793	199.85
0.38821	200.15
0.38849	199.24
0.38877	200.46
0.38904	200.15
0.38932	200.46
0.3896	199.85
0.38988	199.54
0.39016	199.85
0.39043	200.15
0.39071	199.85
0.39099	199.85
0.39127	200.15
0.39154	200.46
0.39182	200.15
0.3921	200.15
0.39238	199.54
0.39266	200.15
0.39293	200.15
0.39321	199.85
0.39349	200.46
0.39377	199.54
0.39404	200.15
0.39432	199.85
0.3946	199.85
0.39488	200.15
0.39516	199.85
0.39543	199.85
0.39571	200.15
0.39599	199.85
0.39627	200.46
0.39654	200.76
0.39682	200.46
0.3971	199.24
0.39738	200.15
0.39766	200.15
0.39793	200.15
0.39821	200.15
0.39849	200.15
0.39877	200.46
0.39904	199.85
0.39932	200.15
0.3996	199.85
0.39988	200.15
0.40016	200.46
0.40043	200.46
0.40071	199.85
0.40099	200.46
0.40127	199.85
0.40154	199.85
0.40182	200.15
0.4021	200.46
0.40238	200.15
0.40266	199.85
0.40293	200.15
0.40321	200.15
0.40349	199.85
0.40377	199.85
0.40404	199.85
0.40432	200.15
0.4046	200.46
0.40488	200.76
0.40516	199.85
0.40543	200.15
0.40571	200.46
0.40599	200.46
0.40627	200.76
0.40654	200.46
0.40682	200.15
0.4071	200.15
0.40738	199.85
0.40766	200.15
0.40793	200.46
0.40821	200.15
0.40849	201.07
0.40877	200.76
0.40904	200.76
0.40932	200.76
0.4096	201.07
0.40988	199.85
0.41016	200.15
0.41043	200.15
0.41071	200.15
0.41099	200.15
0.41127	199.85
0.41154	200.15
0.41182	200.76
0.4121	200.46
0.41238	200.46
0.41266	200.46
0.41293	200.15
0.41321	200.76
0.41349	200.76
0.41377	200.76
0.41404	200.76
0.41432	200.46
0.4146	201.37
0.41488	200.76
0.41516	201.07
0.41543	200.76
0.41571	200.76
0.41599	200.76
0.41627	201.07
0.41654	201.07
0.41682	201.07
0.4171	201.07
0.41738	201.07
0.41766	201.07
0.41793	201.37
0.41821	201.68
0.41849	201.68
0.41877	201.68
0.41904	201.68
0.41932	201.07
0.4196	201.68
0.41988	201.68
0.42016	201.07
0.42043	201.98
0.42071	199.85
0.42099	200.15
0.42127	199.85
0.42154	200.46
0.42182	200.15
0.4221	199.85
0.42238	200.15
0.42266	200.15
0.42293	200.46
0.42321	200.15
0.42349	200.15
0.42377	199.85
0.42404	200.15
0.42432	199.85
0.4246	199.85
0.42488	199.85
0.42516	200.15
0.42543	200.46
0.42571	200.46
0.42599	200.46
0.42627	200.46
0.42654	199.85
0.42682	199.85
0.4271	200.46
0.42738	199.85
0.42766	199.85
0.42793	200.15
0.42821	200.15
0.42849	200.46
0.42877	200.46
0.42904	199.85
0.42932	200.15
0.4296	199.85
0.42988	200.46
0.43016	200.15
0.43043	200.15
0.43071	200.15
0.43099	200.15
0.43127	200.46
0.43154	201.07
0.43182	199.85
0.4321	199.85
0.43238	199.85
0.43266	200.46
0.43293	200.15
0.43321	200.15
0.43349	200.46
0.43377	199.85
0.43404	200.15
0.43432	200.15
0.4346	200.46
0.43488	200.15
0.43516	199.85
0.43543	200.46
0.43571	200.15
0.43599	200.46
0.43627	200.46
0.43654	200.76
0.43682	199.85
0.4371	199.85
0.43738	199.85
0.43766	200.15
0.43793	200.15
0.43821	200.76
0.43849	199.85
0.43877	200.15
0.43904	200.15
0.43932	200.46
0.4396	200.76
0.43988	200.46
0.44016	199.85
0.44043	200.15
0.44071	199.85
0.44099	199.85
0.44127	200.15
0.44154	199.85
0.44182	200.15
0.4421	200.46
0.44238	199.85
0.44266	200.76
0.44293	200.46
0.44321	200.15
0.44349	199.54
0.44377	199.54
0.44404	199.85
0.44432	199.85
0.4446	199.85
0.44488	199.85
0.44516	200.15
0.44543	200.15
0.44571	200.46
0.44599	199.85
0.44627	199.54
0.44654	200.15
0.44682	200.15
0.4471	199.85
0.44738	200.15
0.44766	199.54
0.44793	200.15
0.44821	199.85
0.44849	200.15
0.44877	200.15
0.44904	199.85
0.44932	200.15
0.4496	200.15
0.44988	199.85
0.45016	200.15
0.45043	200.15
0.45071	199.85
0.45099	199.85
0.45127	199.85
0.45154	199.85
0.45182	200.15
0.4521	199.85
0.45238	199.85
0.45266	200.15
0.45293	199.54
0.45321	200.15
0.45349	200.46
0.45377	200.76
0.45404	199.54
0.45432	199.54
0.4546	200.46
0.45488	199.54
0.45516	199.54
0.45543	199.54
0.45571	199.85
0.45599	199.85
0.45627	200.46
0.45654	199.85
0.45682	200.46
0.4571	199.85
0.45738	199.85
0.45766	200.15
0.45793	199.54
0.45821	199.54
0.45849	200.15
0.45877	199.85
0.45904	200.15
0.45932	199.85
0.4596	200.15
0.45988	199.54
0.46016	200.15
0.46043	199.85
0.46071	199.85
0.46099	200.15
0.46127	199.85
0.46154	199.85
0.46182	200.15
0.4621	199.54
0.46238	199.85
0.46266	199.85
0.46293	200.15
0.46321	199.85
0.46349	200.15
0.46377	200.15
0.46404	199.24
0.46432	199.85
0.4646	199.85
0.46488	200.15
0.46516	199.85
0.46543	199.54
0.46571	200.46
0.46599	199.85
0.46627	200.15
0.46654	199.85
0.46682	200.15
0.4671	199.85
0.46738	199.85
0.46766	199.85
0.46793	200.15
0.46821	200.15
0.46849	199.54
0.46877	200.15
0.46904	199.54
0.46932	199.85
0.4696	199.54
0.46988	199.85
0.47016	199.85
0.47043	199.85
0.47071	199.85
0.47099	199.85
0.47127	199.24
0.47154	199.54
0.47182	200.15
0.4721	199.85
0.47238	199.85
0.47266	200.15
0.47293	200.15
0.47321	200.46
0.47349	200.46
0.47377	200.15
0.47404	200.46
0.47432	200.15
0.4746	200.46
0.47488	200.46
0.47516	200.46
0.47543	200.15
0.47571	201.07
0.47599	200.46
0.47627	200.46
0.47654	200.46
0.47682	200.76
0.4771	200.46
0.47738	200.76
0.47766	200.46
0.47793	200.15
0.47821	200.76
0.47849	200.76
0.47877	200.46
0.47904	200.76
0.47932	201.07
0.4796	201.07
0.47988	201.07
0.48016	201.37
0.48043	201.37
0.48071	201.37
0.48099	201.37
0.48127	201.07
0.48154	198.93
0.48182	199.54
0.4821	199.85
0.48238	199.24
0.48266	199.85
0.48293	199.54
0.48321	200.15
0.48349	200.15
0.48377	199.85
0.48404	200.46
0.48432	200.15
0.4846	200.46
0.48488	200.46
0.48516	200.46
0.48543	200.46
0.48571	200.46
0.48599	199.54
0.48627	200.15
0.48654	200.76
0.48682	201.07
0.4871	201.07
0.48738	200.15
0.48766	199.24
0.48793	199.54
0.48821	199.54
0.48849	199.85
0.48877	199.24
0.48904	199.54
0.48932	199.85
0.4896	199.85
0.48988	199.24
0.49016	199.54
0.49043	199.85
0.49071	199.54
0.49099	199.54
0.49127	199.24
0.49154	199.85
0.49182	199.54
0.4921	199.24
0.49238	199.54
0.49266	199.24
0.49293	200.15
0.49321	199.54
0.49349	199.54
0.49377	199.24
0.49404	199.24
0.49432	199.24
0.4946	199.24
0.49488	200.15
0.49516	199.85
0.49543	200.15
0.49571	200.15
0.49599	200.15
0.49627	199.85
0.49654	200.15
0.49682	199.85
0.4971	199.54
0.49738	199.24
0.49766	198.93
0.49793	200.15
0.49821	199.85
0.49849	199.24
0.49877	199.85
0.49904	199.24
0.49932	199.24
0.4996	199.24
0.49988	199.24
0.50016	199.24
0.50043	199.24
0.50071	199.54
0.50099	199.85
0.50127	199.85
0.50154	199.24
0.50182	199.24
0.5021	199.54
0.50238	199.54
0.50266	199.54
0.50293	198.93
0.50321	199.54
0.50349	199.54
0.50377	199.54
0.50404	199.85
0.50432	199.54
0.5046	199.54
0.50488	199.85
0.50516	198.93
0.50543	199.54
0.50571	199.24
0.50599	199.54
0.50627	199.85
0.50654	199.24
0.50682	199.54
0.5071	199.85
0.50738	199.24
0.50766	198.63
0.50793	199.24
0.50821	199.24
0.50849	199.54
0.50877	199.85
0.50904	199.24
0.50932	199.24
0.5096	199.24
0.50988	199.24
0.51016	199.85
0.51043	199.24
0.51071	199.54
0.51099	198.93
0.51127	199.54
0.51154	199.54
0.51182	199.24
0.5121	199.24
0.51238	199.24
0.51266	199.24
0.51293	198.93
0.51321	199.24
0.51349	199.24
0.51377	199.24
0.51404	199.54
0.51432	198.93
0.5146	199.24
0.51488	199.24
0.51516	199.54
0.51543	199.54
0.51571	199.54
0.51599	199.24
0.51627	199.24
0.51654	199.54
0.51682	198.93
0.5171	199.24
0.51738	199.24
0.51766	199.54
0.51793	199.54
0.51821	199.24
0.51849	199.24
0.51877	198.93
0.51904	198.93
0.51932	198.93
0.5196	199.24
0.51988	199.24
0.52016	198.93
0.52043	199.24
0.52071	199.24
0.52099	198.93
0.52127	199.24
0.52154	199.24
0.52182	199.54
0.5221	198.93
0.52238	199.85
0.52266	199.24
0.52293	199.24
0.52321	199.54
0.52349	198.63
0.52377	199.85
0.52404	199.24
0.52432	198.93
0.5246	199.24
0.52488	199.54
0.52516	199.54
0.52543	198.93
0.52571	198.93
0.52599	199.85
0.52627	198.63
0.52654	198.93
0.52682	198.93
0.5271	198.93
0.52738	198.63
0.52766	198.63
0.52793	198.93
0.52821	198.93
0.52849	198.93
0.52877	199.24
0.52904	199.24
0.52932	199.85
0.5296	199.24
0.52988	199.54
0.53016	199.54
0.53043	199.24
0.53071	199.54
0.53099	199.54
0.53127	199.24
0.53154	199.24
0.53182	199.24
0.5321	199.24
0.53238	198.93
0.53266	199.24
0.53293	199.24
0.53321	199.24
0.53349	198.93
0.53377	199.24
0.53404	198.93
0.53432	199.24
0.5346	198.63
0.53488	198.93
0.53516	198.93
0.53543	199.24
0.53571	198.93
0.53599	199.24
0.53627	199.85
0.53654	199.24
0.53682	199.54
0.5371	199.24
0.53738	198.93
0.53766	199.54
0.53793	198.93
0.53821	199.24
0.53849	198.93
0.53877	199.24
0.53904	198.63
0.53932	198.93
0.5396	199.24
0.53988	198.63
0.54016	199.24
0.54043	198.93
0.54071	198.93
0.54099	198.93
0.54127	198.93
0.54154	198.63
0.54182	199.24
0.5421	199.24
0.54238	198.93
0.54266	198.93
0.54293	199.24
0.54321	199.24
0.54349	198.93
0.54377	198.93
0.54404	199.24
0.54432	199.24
0.5446	199.24
0.54488	198.93
0.54516	199.24
0.54543	199.24
0.54571	198.63
0.54599	198.93
0.54627	198.93
0.54654	198.93
0.54682	198.63
0.5471	198.93
0.54738	198.32
0.54766	198.63
0.54793	198.93
0.54821	199.24
0.54849	198.93
0.54877	198.93
0.54904	198.93
0.54932	198.93
0.5496	198.93
0.54988	198.93
0.55016	198.63
0.55043	198.93
0.55071	198.93
0.55099	199.24
0.55127	199.24
0.55154	198.93
0.55182	198.32
0.5521	198.93
0.55238	199.24
0.55266	199.24
0.55293	199.54
0.55321	198.93
0.55349	199.54
0.55377	198.93
0.55404	199.24
0.55432	199.85
0.5546	199.24
0.55488	198.32
0.55516	198.93
0.55543	198.93
0.55571	198.63
0.55599	198.63
0.55627	198.93
0.55654	198.32
0.55682	198.93
[truncated: 730,782+ more rows]

## Sheet: Fig 3e
	blue line		red line
5	595	5	1099
5.02046	560	5.02046	1139
5.04091	520	5.04091	1142
5.06137	578	5.06137	1113
5.08183	562	5.08183	1149
5.10228	592	5.10228	1151
5.12274	560	5.12274	1107
5.14319	536	5.14319	1089
5.16365	544	5.16365	1114
5.1841	556	5.1841	1160
5.20456	538	5.20456	1153
5.22502	571	5.22502	1148
5.24547	539	5.24547	1126
5.26593	561	5.26593	1085
5.28639	522	5.28639	1099
5.30684	541	5.30684	1095
5.3273	566	5.3273	1098
5.34775	529	5.34775	1070
5.36821	537	5.36821	1086
5.38867	556	5.38867	1091
5.40912	517	5.40912	1139
5.42958	555	5.42958	1103
5.45004	517	5.45004	1077
5.47049	541	5.47049	1112
5.49095	563	5.49095	1089
5.5114	510	5.5114	1092
5.53186	483	5.53186	1065
5.55232	476	5.55232	1065
5.57277	506	5.57277	1054
5.59323	474	5.59323	1125
5.61369	511	5.61369	1099
5.63414	505	5.63414	1094
5.6546	500	5.6546	1070
5.67505	540	5.67505	1093
5.69551	565	5.69551	1041
5.71596	520	5.71596	1054
5.73642	536	5.73642	1080
5.75688	505	5.75688	1043
5.77733	490	5.77733	1099
5.79779	502	5.79779	1028
5.81825	480	5.81825	1100
5.8387	484	5.8387	1079
5.85916	481	5.85916	1050
5.87962	484	5.87962	1044
5.90007	495	5.90007	1045
5.92053	496	5.92053	1050
5.94098	482	5.94098	1008
5.96144	489	5.96144	1086
5.98189	515	5.98189	1031
6.00235	491	6.00235	1022
6.02281	457	6.02281	1039
6.04326	460	6.04326	1057
6.06372	462	6.06372	1073
6.08418	461	6.08418	1055
6.10463	463	6.10463	1051
6.12509	452	6.12509	1006
6.14555	463	6.14555	1037
6.166	497	6.166	1008
6.18646	454	6.18646	1004
6.20691	462	6.20691	1041
6.22737	443	6.22737	1000
6.24783	456	6.24783	1039
6.26828	463	6.26828	1066
6.28874	453	6.28874	983
6.30919	444	6.30919	1012
6.32965	443	6.32965	998
6.35011	450	6.35011	1052
6.37056	473	6.37056	1030
6.39102	438	6.39102	1027
6.41148	423	6.41148	1003
6.43193	450	6.43193	1037
6.45239	460	6.45239	953
6.47284	458	6.47284	981
6.4933	440	6.4933	968
6.51375	448	6.51375	1037
6.53421	413	6.53421	995
6.55467	463	6.55467	1028
6.57512	479	6.57512	990
6.59558	461	6.59558	1001
6.61604	412	6.61604	978
6.63649	425	6.63649	999
6.65695	420	6.65695	996
6.6774	441	6.6774	950
6.69786	454	6.69786	964
6.71832	435	6.71832	968
6.73877	429	6.73877	942
6.75923	438	6.75923	935
6.77968	406	6.77968	978
6.80014	425	6.80014	991
6.8206	428	6.8206	987
6.84105	404	6.84105	968
6.86151	414	6.86151	966
6.88197	410	6.88197	957
6.90242	427	6.90242	963
6.92288	381	6.92288	948
6.94334	397	6.94334	987
6.96379	437	6.96379	962
6.98425	394	6.98425	973
7.0047	404	7.0047	926
7.02516	417	7.02516	992
7.04561	412	7.04561	944
7.06607	395	7.06607	934
7.08653	371	7.08653	961
7.10698	396	7.10698	932
7.12744	427	7.12744	954
7.1479	392	7.1479	951
7.16835	406	7.16835	922
7.18881	400	7.18881	969
7.20927	408	7.20927	962
7.22972	411	7.22972	956
7.25018	391	7.25018	955
7.27063	376	7.27063	961
7.29109	386	7.29109	952
7.31154	370	7.31154	919
7.332	417	7.332	961
7.35246	396	7.35246	939
7.37291	370	7.37291	925
7.39337	380	7.39337	939
7.41383	368	7.41383	937
7.43428	360	7.43428	898
7.45474	382	7.45474	934
7.47519	374	7.47519	915
7.49565	378	7.49565	918
7.51611	371	7.51611	912
7.53656	354	7.53656	940
7.55702	379	7.55702	952
7.57748	388	7.57748	929
7.59793	392	7.59793	903
7.61839	398	7.61839	872
7.63884	389	7.63884	895
7.6593	366	7.6593	901
7.67976	383	7.67976	917
7.70021	349	7.70021	941
7.72067	373	7.72067	915
7.74113	397	7.74113	933
7.76158	394	7.76158	899
7.78204	400	7.78204	933
7.80249	353	7.80249	909
7.82295	351	7.82295	888
7.8434	371	7.8434	878
7.86386	361	7.86386	893
7.88432	368	7.88432	940
7.90477	370	7.90477	939
7.92523	344	7.92523	891
7.94569	330	7.94569	889
7.96614	393	7.96614	922
7.9866	356	7.9866	896
8.00705	363	8.00705	865
8.02751	394	8.02751	909
8.04797	370	8.04797	911
8.06842	383	8.06842	927
8.08888	347	8.08888	911
8.10933	357	8.10933	882
8.12979	349	8.12979	906
8.15025	353	8.15025	894
8.1707	370	8.1707	902
8.19116	333	8.19116	906
8.21162	350	8.21162	879
8.23207	332	8.23207	892
8.25253	330	8.25253	907
8.27299	380	8.27299	858
8.29344	353	8.29344	904
8.3139	333	8.3139	922
8.33435	359	8.33435	900
8.35481	347	8.35481	877
8.37527	376	8.37527	871
8.39572	353	8.39572	868
8.41618	387	8.41618	896
8.43663	358	8.43663	858
8.45709	322	8.45709	881
8.47755	299	8.47755	831
8.498	357	8.498	862
8.51846	341	8.51846	853
8.53891	324	8.53891	842
8.55937	306	8.55937	877
8.57983	341	8.57983	861
8.60028	353	8.60028	866
8.62074	364	8.62074	839
8.64119	324	8.64119	891
8.66165	315	8.66165	883
8.68211	323	8.68211	871
8.70256	332	8.70256	849
8.72302	316	8.72302	874
8.74348	305	8.74348	883
8.76393	337	8.76393	832
8.78439	358	8.78439	894
8.80485	329	8.80485	857
8.8253	337	8.8253	834
8.84576	325	8.84576	851
8.86621	345	8.86621	870
8.88667	352	8.88667	878
8.90713	345	8.90713	842
8.92758	315	8.92758	855
8.94804	327	8.94804	847
8.96849	323	8.96849	870
8.98895	340	8.98895	849
9.00941	302	9.00941	859
9.02986	321	9.02986	817
9.05032	322	9.05032	857
9.07077	297	9.07077	865
9.09123	308	9.09123	853
9.11169	320	9.11169	829
9.13214	307	9.13214	819
9.1526	322	9.1526	872
9.17306	334	9.17306	871
9.19351	326	9.19351	861
9.21397	333	9.21397	865
9.23442	328	9.23442	864
9.25488	283	9.25488	831
9.27534	287	9.27534	861
9.29579	306	9.29579	874
9.31625	298	9.31625	840
9.3367	306	9.3367	835
9.35716	296	9.35716	822
9.37762	292	9.37762	846
9.39807	288	9.39807	866
9.41853	343	9.41853	820
9.43899	305	9.43899	846
9.45944	279	9.45944	827
9.4799	298	9.4799	842
9.50035	276	9.50035	826
9.52081	291	9.52081	827
9.54127	274	9.54127	852
9.56172	274	9.56172	841
9.58218	307	9.58218	835
9.60263	283	9.60263	861
9.62309	291	9.62309	833
9.64355	307	9.64355	862
9.664	369	9.664	857
9.68446	326	9.68446	835
9.70491	281	9.70491	847
9.72537	299	9.72537	835
9.74583	314	9.74583	834
9.76628	305	9.76628	829
9.78674	303	9.78674	812
9.8072	277	9.8072	830
9.82765	312	9.82765	805
9.84811	283	9.84811	827
9.86857	301	9.86857	839
9.88902	287	9.88902	872
9.90948	289	9.90948	804
9.92993	303	9.92993	829
9.95039	329	9.95039	823
9.97085	293	9.97085	825
9.9913	285	9.9913	807
10.0117	279	10.0117	824
10.0322	303	10.0322	840
10.0527	294	10.0527	822
10.0731	290	10.0731	812
10.0936	307	10.0936	840
10.114	271	10.114	850
10.1345	275	10.1345	780
10.1549	290	10.1549	833
10.1754	297	10.1754	809
10.1959	265	10.1959	826
10.2163	290	10.2163	804
10.2368	272	10.2368	805
10.2572	288	10.2572	807
10.2777	288	10.2777	818
10.2981	293	10.2981	817
10.3186	307	10.3186	814
10.3391	251	10.3391	824
10.3595	266	10.3595	826
10.38	291	10.38	817
10.4004	289	10.4004	847
10.4209	282	10.4209	817
10.4413	284	10.4413	819
10.4618	280	10.4618	825
10.4822	275	10.4822	859
10.5027	308	10.5027	788
10.5232	316	10.5232	808
10.5436	267	10.5436	830
10.5641	258	10.5641	845
10.5845	295	10.5845	793
10.605	301	10.605	817
10.6254	291	10.6254	812
10.6459	297	10.6459	828
10.6663	291	10.6663	819
10.6868	315	10.6868	875
10.7073	270	10.7073	824
10.7277	302	10.7277	807
10.7482	287	10.7482	796
10.7686	274	10.7686	807
10.7891	276	10.7891	828
10.8095	285	10.8095	831
10.83	293	10.83	809
10.8505	286	10.8505	776
10.8709	253	10.8709	807
10.8914	271	10.8914	830
10.9118	304	10.9118	801
10.9323	269	10.9323	812
10.9527	278	10.9527	844
10.9732	278	10.9732	806
10.9937	276	10.9937	816
11.0141	274	11.0141	807
11.0346	295	11.0346	805
11.055	277	11.055	818
11.0755	278	11.0755	792
11.0959	311	11.0959	819
11.1164	296	11.1164	829
11.1368	289	11.1368	820
11.1573	273	11.1573	818
11.1777	257	11.1777	805
11.1982	273	11.1982	836
11.2187	294	11.2187	820
11.2391	313	11.2391	800
11.2596	331	11.2596	848
11.28	282	11.28	815
11.3005	262	11.3005	789
11.3209	285	11.3209	783
11.3414	287	11.3414	813
11.3619	310	11.3619	815
11.3823	305	11.3823	778
11.4028	298	11.4028	822
11.4232	300	11.4232	801
11.4437	285	11.4437	802
11.4641	310	11.4641	810
11.4846	250	11.4846	832
11.5051	291	11.5051	802
11.5255	294	11.5255	816
11.546	259	11.546	789
11.5664	271	11.5664	813
11.5869	268	11.5869	826
11.6073	269	11.6073	790
11.6278	281	11.6278	819
11.6483	310	11.6483	822
11.6687	282	11.6687	829
11.6892	279	11.6892	817
11.7096	298	11.7096	827
11.7301	274	11.7301	803
11.7505	273	11.7505	833
11.771	313	11.771	846
11.7914	304	11.7914	825
11.8119	274	11.8119	804
11.8323	280	11.8323	781
11.8528	308	11.8528	830
11.8733	273	11.8733	755
11.8937	298	11.8937	818
11.9142	276	11.9142	790
11.9346	285	11.9346	834
11.9551	272	11.9551	826
11.9755	300	11.9755	812
11.996	289	11.996	854
12.0165	311	12.0165	847
12.0369	288	12.0369	822
12.0574	282	12.0574	801
12.0778	257	12.0778	808
12.0983	276	12.0983	840
12.1187	259	12.1187	787
12.1392	269	12.1392	809
12.1596	287	12.1596	795
12.1801	307	12.1801	801
12.2006	297	12.2006	820
12.221	295	12.221	807
12.2415	279	12.2415	795
12.2619	307	12.2619	818
12.2824	310	12.2824	854
12.3028	272	12.3028	811
12.3233	280	12.3233	816
12.3438	271	12.3438	808
12.3642	276	12.3642	777
12.3847	282	12.3847	820
12.4051	301	12.4051	818
12.4256	300	12.4256	838
12.446	297	12.446	783
12.4665	282	12.4665	811
12.487	267	12.487	843
12.5074	289	12.5074	811
12.5279	280	12.5279	816
12.5483	300	12.5483	826
12.5688	295	12.5688	796
12.5892	294	12.5892	801
12.6097	293	12.6097	804
12.6301	274	12.6301	807
12.6506	290	12.6506	836
12.671	288	12.671	793
12.6915	294	12.6915	799
12.712	290	12.712	783
12.7324	281	12.7324	799
12.7529	299	12.7529	850
12.7733	308	12.7733	848
12.7938	296	12.7938	837
12.8142	290	12.8142	816
12.8347	277	12.8347	816
12.8552	282	12.8552	822
12.8756	283	12.8756	814
12.8961	268	12.8961	783
12.9165	297	12.9165	824
12.937	272	12.937	811
12.9574	282	12.9574	803
12.9779	285	12.9779	800
12.9984	277	12.9984	814
13.0188	310	13.0188	787
13.0393	289	13.0393	790
13.0597	258	13.0597	766
13.0802	287	13.0802	818
13.1006	269	13.1006	873
13.1211	270	13.1211	819
13.1415	278	13.1415	815
13.162	309	13.162	830
13.1825	259	13.1825	824
13.2029	303	13.2029	804
13.2234	277	13.2234	833
13.2438	295	13.2438	811
13.2643	274	13.2643	841
13.2847	290	13.2847	837
13.3052	308	13.3052	806
13.3256	288	13.3256	823
13.3461	292	13.3461	784
13.3666	289	13.3666	818
13.387	292	13.387	808
13.4075	269	13.4075	793
13.4279	301	13.4279	814
13.4484	287	13.4484	828
13.4688	289	13.4688	806
13.4893	266	13.4893	832
13.5098	283	13.5098	831
13.5302	273	13.5302	805
13.5507	287	13.5507	797
13.5711	295	13.5711	780
13.5916	285	13.5916	796
13.612	294	13.612	787
13.6325	300	13.6325	816
13.653	260	13.653	815
13.6734	282	13.6734	788
13.6939	248	13.6939	809
13.7143	259	13.7143	799
13.7348	268	13.7348	800
13.7552	251	13.7552	819
13.7757	271	13.7757	799
13.7961	273	13.7961	816
13.8166	255	13.8166	800
13.837	262	13.837	789
13.8575	290	13.8575	791
13.878	276	13.878	841
13.8984	271	13.8984	812
13.9189	262	13.9189	803
13.9393	296	13.9393	762
13.9598	262	13.9598	789
13.9802	245	13.9802	790
14.0007	261	14.0007	808
14.0212	246	14.0212	822
14.0416	297	14.0416	794
14.0621	272	14.0621	772
14.0825	275	14.0825	790
14.103	267	14.103	803
14.1234	271	14.1234	807
14.1439	297	14.1439	777
14.1644	270	14.1644	785
14.1848	258	14.1848	796
14.2053	273	14.2053	794
14.2257	284	14.2257	803
14.2462	253	14.2462	816
14.2666	291	14.2666	810
14.2871	310	14.2871	824
14.3076	281	14.3076	802
14.328	251	14.328	802
14.3485	307	14.3485	821
14.3689	247	14.3689	792
14.3894	278	14.3894	774
14.4098	290	14.4098	776
14.4303	282	14.4303	769
14.4507	267	14.4507	828
14.4712	294	14.4712	842
14.4916	271	14.4916	793
14.5121	251	14.5121	799
14.5326	280	14.5326	801
14.553	258	14.553	765
14.5735	262	14.5735	822
14.5939	255	14.5939	809
14.6144	260	14.6144	759
14.6348	283	14.6348	774
14.6553	263	14.6553	787
14.6758	274	14.6758	793
14.6962	284	14.6962	802
14.7167	249	14.7167	779
14.7371	268	14.7371	812
14.7576	251	14.7576	811
14.778	272	14.778	773
14.7985	275	14.7985	775
14.8189	225	14.8189	774
14.8394	269	14.8394	775
14.8599	229	14.8599	780
14.8803	230	14.8803	802
14.9008	250	14.9008	772
14.9212	266	14.9212	771
14.9417	255	14.9417	806
14.9621	273	14.9621	788
14.9826	269	14.9826	783
15.003	234	15.003	781
15.0235	270	15.0235	764
15.044	277	15.044	785
15.0644	272	15.0644	755
15.0849	260	15.0849	764
15.1053	254	15.1053	765
15.1258	263	15.1258	792
15.1463	280	15.1463	786
15.1667	265	15.1667	786
15.1872	286	15.1872	766
15.2076	239	15.2076	792
15.2281	249	15.2281	776
15.2485	284	15.2485	763
15.269	276	15.269	785
15.2894	267	15.2894	772
15.3099	262	15.3099	771
15.3303	249	15.3303	781
15.3508	237	15.3508	777
15.3713	252	15.3713	792
15.3917	242	15.3917	790
15.4122	244	15.4122	802
15.4326	250	15.4326	768
15.4531	254	15.4531	757
15.4735	226	15.4735	763
15.494	235	15.494	801
15.5145	255	15.5145	782
15.5349	255	15.5349	773
15.5554	258	15.5554	796
15.5758	274	15.5758	772
15.5963	264	15.5963	794
15.6167	262	15.6167	799
15.6372	228	15.6372	779
15.6577	254	15.6577	757
15.6781	248	15.6781	773
15.6986	268	15.6986	767
15.719	255	15.719	772
15.7395	237	15.7395	825
15.7599	288	15.7599	786
15.7804	241	15.7804	796
15.8008	241	15.8008	806
15.8213	259	15.8213	764
15.8418	258	15.8418	738
15.8622	270	15.8622	760
15.8827	257	15.8827	778
15.9031	254	15.9031	775
15.9236	260	15.9236	766
15.944	234	15.944	787
15.9645	237	15.9645	765
15.9849	233	15.9849	736
16.0054	216	16.0054	781
16.0259	276	16.0259	761
16.0463	249	16.0463	804
16.0668	260	16.0668	798
16.0872	258	16.0872	772
16.1077	259	16.1077	792
16.1281	260	16.1281	800
16.1486	279	16.1486	759
16.1691	233	16.1691	774
16.1895	253	16.1895	751
16.21	246	16.21	750
16.2304	276	16.2304	793
16.2509	252	16.2509	773
16.2713	237	16.2713	747
16.2918	237	16.2918	766
16.3122	222	16.3122	759
16.3327	249	16.3327	769
16.3532	254	16.3532	783
16.3736	269	16.3736	741
16.3941	265	16.3941	759
16.4145	258	16.4145	771
16.435	202	16.435	748
16.4554	240	16.4554	765
16.4759	265	16.4759	776
16.4963	239	16.4963	771
16.5168	227	16.5168	758
16.5373	238	16.5373	752
16.5577	262	16.5577	737
16.5782	244	16.5782	750
16.5986	257	16.5986	798
16.6191	269	16.6191	761
16.6395	260	16.6395	781
16.66	238	16.66	764
16.6805	230	16.6805	757
16.7009	265	16.7009	746
16.7214	250	16.7214	772
16.7418	250	16.7418	759
16.7623	212	16.7623	743
16.7827	267	16.7827	755
16.8032	264	16.8032	762
16.8237	233	16.8237	780
16.8441	237	16.8441	746
16.8646	240	16.8646	783
16.885	247	16.885	772
16.9055	271	16.9055	774
16.9259	217	16.9259	735
16.9464	220	16.9464	755
16.9669	226	16.9669	730
16.9873	246	16.9873	737
17.0078	221	17.0078	742
17.0282	236	17.0282	766
17.0487	229	17.0487	752
17.0691	225	17.0691	741
17.0896	226	17.0896	775
17.11	219	17.11	772
17.1305	249	17.1305	777
17.151	252	17.151	776
17.1714	224	17.1714	738
17.1919	238	17.1919	765
17.2123	257	17.2123	764
17.2328	222	17.2328	734
17.2532	234	17.2532	758
17.2737	250	17.2737	781
17.2941	236	17.2941	776
17.3146	227	17.3146	779
17.3351	228	17.3351	744
17.3555	215	17.3555	770
17.376	235	17.376	746
17.3964	231	17.3964	747
17.4169	216	17.4169	756
17.4373	244	17.4373	784
17.4578	229	17.4578	750
17.4782	233	17.4782	765
17.4987	227	17.4987	772
17.5192	232	17.5192	765
17.5396	223	17.5396	774
17.5601	242	17.5601	754
17.5805	259	17.5805	726
17.601	227	17.601	745
17.6214	236	17.6214	753
17.6419	237	17.6419	745
17.6623	202	17.6623	751
17.6828	223	17.6828	759
17.7033	230	17.7033	760
17.7237	265	17.7237	727
17.7442	231	17.7442	718
17.7646	226	17.7646	702
17.7851	241	17.7851	751
17.8056	243	17.8056	757
17.826	221	17.826	730
17.8465	274	17.8465	754
17.8669	209	17.8669	736
17.8874	209	17.8874	741
17.9078	263	17.9078	768
17.9283	217	17.9283	724
17.9487	235	17.9487	750
17.9692	269	17.9692	738
17.9897	197	17.9897	734
18.0101	241	18.0101	762
18.0306	244	18.0306	756
18.051	224	18.051	751
18.0715	222	18.0715	752
18.0919	206	18.0919	762
18.1124	249	18.1124	758
18.1329	259	18.1329	752
18.1533	227	18.1533	759
18.1738	215	18.1738	751
18.1942	226	18.1942	731
18.2147	229	18.2147	751
18.2351	225	18.2351	750
18.2556	202	18.2556	753
18.276	199	18.276	749
18.2965	225	18.2965	772
18.3169	224	18.3169	758
18.3374	239	18.3374	779
18.3579	215	18.3579	741
18.3783	197	18.3783	745
18.3988	218	18.3988	733
18.4192	234	18.4192	763
18.4397	240	18.4397	751
18.4601	214	18.4601	761
18.4806	218	18.4806	747
18.5011	229	18.5011	700
18.5215	202	18.5215	773
18.542	213	18.542	723
18.5624	256	18.5624	728
18.5829	217	18.5829	743
18.6033	207	18.6033	727
18.6238	227	18.6238	721
18.6442	224	18.6442	739
18.6647	221	18.6647	723
18.6852	217	18.6852	775
18.7056	200	18.7056	737
18.7261	241	18.7261	735
18.7465	235	18.7465	734
18.767	212	18.767	741
18.7874	230	18.7874	738
18.8079	234	18.8079	717
18.8284	238	18.8284	732
18.8488	212	18.8488	725
18.8693	219	18.8693	737
18.8897	229	18.8897	753
18.9102	222	18.9102	776
18.9306	221	18.9306	736
18.9511	224	18.9511	744
18.9716	225	18.9716	752
18.992	217	18.992	717
19.0125	188	19.0125	755
19.0329	224	19.0329	783
19.0534	221	19.0534	758
19.0738	240	19.0738	777
19.0943	213	19.0943	760
19.1147	245	19.1147	770
19.1352	281	19.1352	755
19.1557	230	19.1557	733
19.1761	241	19.1761	753
19.1966	247	19.1966	765
19.217	217	19.217	769
19.2375	234	19.2375	739
19.2579	206	19.2579	765
19.2784	211	19.2784	759
19.2989	230	19.2989	751
19.3193	210	19.3193	754
19.3398	197	19.3398	761
19.3602	211	19.3602	744
19.3807	233	19.3807	757
19.4011	238	19.4011	771
19.4216	224	19.4216	747
19.442	220	19.442	725
19.4625	228	19.4625	762
19.4829	209	19.4829	739
19.5034	230	19.5034	753
19.5239	214	19.5239	746
19.5443	196	19.5443	735
19.5648	248	19.5648	732
19.5852	252	19.5852	745
19.6057	226	19.6057	715
19.6261	223	19.6261	726
19.6466	200	19.6466	755
19.6671	229	19.6671	734
19.6875	227	19.6875	725
19.708	233	19.708	743
19.7284	222	19.7284	743
19.7489	247	19.7489	743
19.7693	222	19.7693	750
19.7898	221	19.7898	756
19.8102	210	19.8102	724
19.8307	233	19.8307	739
19.8512	214	19.8512	735
19.8716	227	19.8716	714
19.8921	199	19.8921	735
19.9125	226	19.9125	744
19.933	238	19.933	750
19.9534	198	19.9534	741
19.9739	213	19.9739	748
19.9944	215	19.9944	760
20.0148	193	20.0148	721
20.0353	210	20.0353	752
20.0557	211	20.0557	731
20.0762	235	20.0762	722
20.0966	226	20.0966	730
20.1171	229	20.1171	727
20.1376	246	20.1376	750
20.158	192	20.158	762
20.1785	234	20.1785	731
20.1989	219	20.1989	736
20.2194	226	20.2194	740
20.2398	215	20.2398	753
20.2603	231	20.2603	749
20.2807	203	20.2807	726
20.3012	229	20.3012	737
20.3217	219	20.3217	727
20.3421	202	20.3421	735
20.3626	206	20.3626	740
20.383	214	20.383	757
20.4035	236	20.4035	745
20.4239	252	20.4239	711
20.4444	211	20.4444	724
20.4648	221	20.4648	722
20.4853	211	20.4853	721
20.5058	218	20.5058	742
20.5262	206	20.5262	759
20.5467	184	20.5467	746
20.5671	205	20.5671	739
20.5876	209	20.5876	742
20.608	217	20.608	766
20.6285	226	20.6285	744
20.6489	196	20.6489	744
20.6694	204	20.6694	732
20.6899	221	20.6899	749
20.7103	225	20.7103	702
20.7308	211	20.7308	730
20.7512	204	20.7512	747
20.7717	208	20.7717	740
20.7921	226	20.7921	726
20.8126	225	20.8126	742
20.8331	201	20.8331	734
20.8535	214	20.8535	749
20.874	222	20.874	738
20.8944	228	20.8944	705
20.9149	231	20.9149	730
20.9353	221	20.9353	771
20.9558	214	20.9558	751
20.9763	217	20.9763	735
20.9967	231	20.9967	741
21.0172	229	21.0172	721
21.0376	215	21.0376	744
21.0581	205	21.0581	714
21.0785	211	21.0785	730
21.099	205	21.099	713
21.1195	224	21.1195	727
21.1399	221	21.1399	742
21.1604	219	21.1604	746
21.1808	189	21.1808	734
21.2013	218	21.2013	742
21.2217	205	21.2217	740
21.2422	189	21.2422	756
21.2626	185	21.2626	750
21.2831	212	21.2831	755
21.3036	219	21.3036	750
21.324	207	21.324	751
21.3445	223	21.3445	698
21.3649	226	21.3649	732
21.3854	182	21.3854	748
21.4058	210	21.4058	768
21.4263	216	21.4263	729
21.4467	195	21.4467	744
21.4672	216	21.4672	715
21.4876	200	21.4876	755
21.5081	217	21.5081	750
21.5286	199	21.5286	745
21.549	188	21.549	738
21.5695	200	21.5695	758
21.5899	202	21.5899	735
21.6104	214	21.6104	721
21.6308	231	21.6308	737
21.6513	241	21.6513	732
21.6718	213	21.6718	759
21.6922	225	21.6922	731
21.7127	225	21.7127	758
21.7331	209	21.7331	764
21.7536	233	21.7536	765
21.774	230	21.774	748
21.7945	191	21.7945	755
21.8149	190	21.8149	720
21.8354	200	21.8354	724
21.8559	208	21.8559	760
21.8763	193	21.8763	744
21.8968	222	21.8968	749
21.9172	200	21.9172	734
21.9377	227	21.9377	746
21.9581	202	21.9581	756
21.9786	191	21.9786	750
21.9991	190	21.9991	724
22.0195	195	22.0195	725
22.04	231	22.04	756
22.0604	248	22.0604	733
22.0809	214	22.0809	721
22.1013	220	22.1013	719
22.1218	225	22.1218	726
22.1423	197	22.1423	773
22.1627	216	22.1627	748
22.1832	229	22.1832	751
22.2036	236	22.2036	744
22.2241	229	22.2241	768
22.2445	209	22.2445	764
22.265	225	22.265	731
22.2855	251	22.2855	741
22.3059	207	22.3059	730
22.3264	230	22.3264	723
22.3468	231	22.3468	737
22.3673	245	22.3673	725
22.3877	231	22.3877	763
22.4082	215	22.4082	763
22.4286	236	22.4286	750
22.4491	226	22.4491	721
22.4696	202	22.4696	729
22.49	243	22.49	738
22.5105	228	22.5105	728
22.5309	209	22.5309	740
22.5514	222	22.5514	733
22.5718	250	22.5718	753
22.5923	193	22.5923	739
22.6127	227	22.6127	771
22.6332	235	22.6332	748
22.6537	229	22.6537	769
22.6741	232	22.6741	748
22.6946	203	22.6946	734
22.715	194	22.715	759
22.7355	213	22.7355	733
22.7559	224	22.7559	767
22.7764	254	22.7764	746
22.7968	229	22.7968	733
22.8173	218	22.8173	742
22.8378	201	22.8378	757
22.8582	241	22.8582	702
22.8787	242	22.8787	745
22.8991	225	22.8991	725
22.9196	223	22.9196	728
22.94	216	22.94	749
22.9605	221	22.9605	733
22.9809	236	22.9809	757
23.0014	257	23.0014	765
23.0219	228	23.0219	755
23.0423	215	23.0423	759
23.0628	228	23.0628	722
23.0832	199	23.0832	727
23.1037	242	23.1037	738
23.1242	203	23.1242	781
23.1446	211	23.1446	734
23.1651	220	23.1651	748
23.1855	214	23.1855	750
23.206	213	23.206	746
23.2264	217	23.2264	749
23.2469	242	23.2469	733
23.2673	216	23.2673	758
23.2878	213	23.2878	750
23.3083	233	23.3083	749
23.3287	230	23.3287	763
23.3492	242	23.3492	733
23.3696	241	23.3696	754
23.3901	262	23.3901	763
23.4105	245	23.4105	765
23.431	227	23.431	783
23.4515	221	23.4515	757
23.4719	230	23.4719	771
23.4924	221	23.4924	775
23.5128	249	23.5128	766
23.5333	252	23.5333	751
23.5537	256	23.5537	752
23.5742	244	23.5742	774
23.5946	233	23.5946	788
23.6151	227	23.6151	752
23.6355	256	23.6355	737
23.656	232	23.656	738
23.6765	259	23.6765	770
23.6969	249	23.6969	794
23.7174	273	23.7174	737
23.7378	230	23.7378	736
23.7583	224	23.7583	779
23.7787	258	23.7787	762
23.7992	196	23.7992	758
23.8197	225	23.8197	786
23.8401	244	23.8401	785
23.8606	215	23.8606	759
23.881	242	23.881	779
23.9015	233	23.9015	783
23.9219	241	23.9219	723
23.9424	214	23.9424	764
23.9628	213	23.9628	764
23.9833	218	23.9833	791
24.0038	206	24.0038	796
24.0242	208	24.0242	772
24.0447	228	24.0447	753
24.0651	215	24.0651	767
24.0856	241	24.0856	758
24.106	231	24.106	750
24.1265	198	24.1265	776
24.147	218	24.147	773
24.1674	253	24.1674	780
24.1879	245	24.1879	768
24.2083	213	24.2083	754
24.2288	250	24.2288	755
24.2492	220	24.2492	756
24.2697	234	24.2697	755
24.2902	230	24.2902	759
24.3106	210	24.3106	769
24.3311	250	24.3311	744
24.3515	261	24.3515	747
24.372	232	24.372	762
24.3924	231	24.3924	776
24.4129	238	24.4129	779
24.4333	225	24.4333	789
24.4538	235	24.4538	791
24.4743	219	24.4743	768
24.4947	204	24.4947	780
24.5152	254	24.5152	774
24.5356	226	24.5356	768
24.5561	231	24.5561	757
24.5765	201	24.5765	777
24.597	246	24.597	764
24.6175	247	24.6175	787
24.6379	237	24.6379	756
24.6584	209	24.6584	769
24.6788	258	24.6788	767
24.6993	226	24.6993	764
24.7197	250	24.7197	782
24.7402	264	24.7402	772
24.7606	246	24.7606	778
24.7811	265	24.7811	775
24.8015	239	24.8015	782
24.822	237	24.822	772
24.8425	229	24.8425	770
24.8629	223	24.8629	791
24.8834	273	24.8834	773
24.9038	227	24.9038	748
24.9243	223	24.9243	773
24.9447	225	24.9447	809
24.9652	243	24.9652	766
24.9857	230	24.9857	775
25.0061	251	25.0061	791
25.0266	241	25.0266	784
25.047	233	25.047	804
25.0675	260	25.0675	783
25.0879	266	25.0879	791
25.1084	234	25.1084	797
25.1288	245	25.1288	790
25.1493	234	25.1493	783
25.1698	244	25.1698	801
25.1902	247	25.1902	814
25.2107	255	25.2107	808
25.2311	250	25.2311	809
25.2516	250	25.2516	793
25.272	257	25.272	809
25.2925	241	25.2925	819
25.313	234	25.313	796
25.3334	235	25.3334	828
25.3539	269	25.3539	854
25.3743	273	25.3743	821
25.3948	244	25.3948	823
25.4152	256	25.4152	826
25.4357	247	25.4357	831
25.4562	257	25.4562	825
25.4766	252	25.4766	817
25.4971	266	25.4971	838
25.5175	253	25.5175	862
25.538	281	25.538	874
25.5584	274	25.5584	822
25.5789	265	25.5789	807
25.5993	273	25.5993	811
25.6198	284	25.6198	837
25.6403	305	25.6403	835
25.6607	275	25.6607	813
25.6812	280	25.6812	850
25.7016	287	25.7016	828
25.7221	304	25.7221	819
25.7425	283	25.7425	833
25.763	251	25.763	830
25.7834	250	25.7834	843
25.8039	245	25.8039	822
25.8244	264	25.8244	803
25.8448	276	25.8448	781
25.8653	255	25.8653	840
25.8857	261	25.8857	839
25.9062	235	25.9062	843
25.9266	250	25.9266	834
25.9471	253	25.9471	842
25.9675	266	25.9675	824
25.988	236	25.988	838
26.0085	260	26.0085	833
26.0289	293	26.0289	835
26.0494	224	26.0494	837
26.0698	241	26.0698	876
26.0903	269	26.0903	798
26.1107	291	26.1107	856
26.1312	260	26.1312	807
26.1517	300	26.1517	828
26.1721	280	26.1721	825
26.1926	271	26.1926	825
26.213	261	26.213	809
26.2335	272	26.2335	850
26.2539	290	26.2539	809
26.2744	254	26.2744	844
26.2949	282	26.2949	840
26.3153	276	26.3153	866
26.3358	316	26.3358	869
26.3562	293	26.3562	880
26.3767	273	26.3767	824
26.3971	303	26.3971	865
26.4176	327	26.4176	859
26.438	317	26.438	863
26.4585	318	26.4585	874
26.479	324	26.479	882
26.4994	315	26.4994	893
26.5199	354	26.5199	928
26.5403	339	26.5403	871
26.5608	382	26.5608	905
26.5812	366	26.5812	928
26.6017	335	26.6017	887
26.6222	380	26.6222	930
26.6426	409	26.6426	1000
26.6631	412	26.6631	995
26.6835	461	26.6835	971
26.704	444	26.704	987
26.7244	437	26.7244	962
26.7449	447	26.7449	968
26.7653	462	26.7653	1004
26.7858	477	26.7858	994
26.8062	456	26.8062	959
26.8267	522	26.8267	981
26.8472	473	26.8472	932
26.8676	482	26.8676	936
26.8881	435	26.8881	939
26.9085	472	26.9085	898
26.929	424	26.929	926
26.9494	429	26.9494	943
26.9699	409	26.9699	896
26.9904	385	26.9904	911
27.0108	377	27.0108	870
27.0313	357	27.0313	895
27.0517	367	27.0517	864
27.0722	330	27.0722	897
27.0926	371	27.0926	834
27.1131	364	27.1131	908
27.1335	325	27.1335	877
27.154	363	27.154	873
27.1745	344	27.1745	888
27.1949	328	27.1949	899
27.2154	353	27.2154	878
27.2358	330	27.2358	855
27.2563	337	27.2563	872
27.2767	342	27.2767	929
27.2972	332	27.2972	872
27.3177	331	27.3177	870
27.3381	354	27.3381	934
27.3586	352	27.3586	868
27.379	370	27.379	900
27.3995	363	27.3995	899
27.4199	357	27.4199	883
27.4404	393	27.4404	871
27.4609	383	27.4609	919
27.4813	367	27.4813	881
27.5018	361	27.5018	910
27.5222	349	27.5222	849
27.5427	391	27.5427	895
27.5631	331	27.5631	870
27.5836	330	27.5836	876
27.6041	356	27.6041	899
27.6245	345	27.6245	889
27.645	344	27.645	897
27.6654	329	27.6654	862
27.6859	382	27.6859	864
27.7063	355	27.7063	837
27.7268	349	27.7268	863
27.7472	315	27.7472	851
27.7677	342	27.7677	867
27.7882	340	27.7882	874
27.8086	344	27.8086	842
27.8291	326	27.8291	817
27.8495	315	27.8495	859
27.87	325	27.87	867
27.8904	312	27.8904	834
27.9109	306	27.9109	830
27.9313	310	27.9313	829
27.9518	318	27.9518	834
27.9723	318	27.9723	820
27.9927	280	27.9927	850
28.0132	283	28.0132	835
28.0336	282	28.0336	838
28.0541	294	28.0541	845
28.0745	326	28.0745	843
28.095	303	28.095	855
28.1154	296	28.1154	854
28.1359	276	28.1359	851
28.1564	279	28.1564	839
28.1768	317	28.1768	869
28.1973	285	28.1973	838
28.2177	281	28.2177	846
28.2382	290	28.2382	871
28.2586	278	28.2586	832
28.2791	291	28.2791	858
28.2995	263	28.2995	840
28.32	303	28.32	826
28.3405	270	28.3405	843
28.3609	269	28.3609	854
28.3814	284	28.3814	803
28.4018	323	28.4018	839
28.4223	297	28.4223	826
28.4428	307	28.4428	852
28.4632	299	28.4632	856
28.4837	309	28.4837	853
28.5041	331	28.5041	818
28.5246	376	28.5246	867
28.545	300	28.545	849
28.5655	349	28.5655	872
28.5859	320	28.5859	844
28.6064	319	28.6064	838
28.6269	307	28.6269	867
28.6473	321	28.6473	841
28.6678	338	28.6678	875
28.6882	329	28.6882	843
28.7087	343	28.7087	856
28.7291	291	28.7291	883
28.7496	312	28.7496	871
28.7701	354	28.7701	898
28.7905	317	28.7905	893
28.811	302	28.811	896
28.8314	323	28.8314	854
28.8519	331	28.8519	872
28.8723	367	28.8723	854
28.8928	287	28.8928	884
28.9132	322	28.9132	880
28.9337	325	28.9337	875
28.9541	317	28.9541	869
28.9746	302	28.9746	862
28.9951	297	28.9951	884
29.0155	321	29.0155	866
29.036	287	29.036	857
29.0564	308	29.0564	838
29.0769	315	29.0769	859
29.0973	297	29.0973	859
29.1178	299	29.1178	852
29.1383	330	29.1383	843
29.1587	301	29.1587	846
29.1792	306	29.1792	832
29.1996	296	29.1996	836
29.2201	301	29.2201	825
29.2405	287	29.2405	817
29.261	275	29.261	864
29.2814	288	29.2814	848
29.3019	298	29.3019	869
29.3224	307	29.3224	842
29.3428	294	29.3428	841
29.3633	296	29.3633	858
29.3837	316	29.3837	823
29.4042	296	29.4042	836
29.4246	302	29.4246	866
29.4451	286	29.4451	860
29.4656	281	29.4656	861
29.486	299	29.486	830
29.5065	306	29.5065	887
29.5269	291	29.5269	877
29.5474	268	29.5474	838
29.5678	317	29.5678	869
29.5883	295	29.5883	878
29.6088	299	29.6088	849
29.6292	308	29.6292	848
29.6497	344	29.6497	860
29.6701	285	29.6701	847
29.6906	299	29.6906	855
29.711	275	29.711	842
29.7315	313	29.7315	816
29.7519	293	29.7519	866
29.7724	275	29.7724	852
29.7929	315	29.7929	856
29.8133	273	29.8133	840
29.8338	284	29.8338	863
29.8542	265	29.8542	871
29.8747	316	29.8747	851
29.8951	300	29.8951	868
29.9156	298	29.9156	853
29.9361	303	29.9361	866
29.9565	300	29.9565	887
29.977	288	29.977	820
29.9974	323	29.9974	843
30.0179	307	30.0179	869
30.0383	315	30.0383	865
30.0588	303	30.0588	860
30.0792	273	30.0792	845
30.0997	294	30.0997	857
30.1201	331	30.1201	845
30.1406	269	30.1406	845
30.1611	279	30.1611	847
30.1815	265	30.1815	816
30.202	302	30.202	813
30.2224	301	30.2224	852
30.2429	302	30.2429	842
30.2633	329	30.2633	839
30.2838	318	30.2838	852
30.3043	265	30.3043	874
30.3247	287	30.3247	877
30.3452	300	30.3452	890
30.3656	266	30.3656	844
30.3861	303	30.3861	835
30.4065	303	30.4065	855
30.427	322	30.427	844
30.4474	298	30.4474	863
30.4679	276	30.4679	865
30.4884	289	30.4884	855
30.5088	309	30.5088	879
30.5293	296	30.5293	896
30.5497	295	30.5497	867
30.5702	288	30.5702	855
30.5906	291	30.5906	861
30.6111	294	30.6111	823
30.6316	276	30.6316	832
30.652	306	30.652	818
30.6725	369	30.6725	859
30.6929	297	30.6929	841
30.7134	284	30.7134	876
30.7338	300	30.7338	870
30.7543	263	30.7543	862
30.7748	277	30.7748	879
30.7952	281	30.7952	856
30.8157	292	30.8157	845
30.8361	281	30.8361	882
30.8566	265	30.8566	840
30.877	278	30.877	866
30.8975	276	30.8975	860
30.9179	289	30.9179	894
30.9384	290	30.9384	841
30.9589	322	30.9589	841
30.9793	271	30.9793	858
30.9998	275	30.9998	849
31.0202	276	31.0202	823
31.0407	271	31.0407	849
31.0611	270	31.0611	885
31.0816	311	31.0816	861
31.102	286	31.102	878
31.1225	296	31.1225	861
31.143	258	31.143	843
31.1634	301	31.1634	840
31.1839	297	31.1839	816
31.2043	284	31.2043	883
31.2248	285	31.2248	886
31.2452	254	31.2452	836
31.2657	290	31.2657	847
31.2861	309	31.2861	859
31.3066	255	31.3066	833
31.3271	293	31.3271	860
31.3475	296	31.3475	865
31.368	274	31.368	870
31.3884	334	31.3884	861
31.4089	294	31.4089	876
31.4293	297	31.4293	840
31.4498	271	31.4498	905
31.4703	277	31.4703	879
31.4907	296	31.4907	852
31.5112	282	31.5112	850
31.5316	287	31.5316	893
31.5521	302	31.5521	869
31.5725	327	31.5725	850
31.593	276	31.593	850
31.6135	304	31.6135	826
31.6339	298	31.6339	855
31.6544	274	31.6544	846
31.6748	267	31.6748	825
31.6953	290	31.6953	870
31.7157	296	31.7157	842
31.7362	260	31.7362	857
31.7566	292	31.7566	849
31.7771	273	31.7771	884
31.7976	320	31.7976	855
31.818	310	31.818	871
31.8385	303	31.8385	853
31.8589	305	31.8589	889
31.8794	300	31.8794	876
31.8998	289	31.8998	871
31.9203	292	31.9203	854
31.9408	268	31.9408	852
31.9612	292	31.9612	851
31.9817	304	31.9817	874
32.0021	279	32.0021	843
32.0226	284	32.0226	887
32.043	300	32.043	844
32.0635	280	32.0635	858
32.0839	286	32.0839	854
32.1044	291	32.1044	901
32.1249	312	32.1249	883
32.1453	328	32.1453	856
32.1658	324	32.1658	893
32.1862	304	32.1862	876
32.2067	283	32.2067	885
32.2271	314	32.2271	885
32.2476	298	32.2476	875
32.2681	329	32.2681	909
32.2885	371	32.2885	884
32.309	302	32.309	878
32.3294	344	32.3294	885
32.3499	318	32.3499	893
32.3703	327	32.3703	927
32.3908	290	32.3908	908
32.4112	319	32.4112	874
32.4317	308	32.4317	872
32.4522	334	32.4522	891
32.4726	331	32.4726	862
32.4931	346	32.4931	882
32.5135	324	32.5135	924
32.534	338	32.534	920
32.5544	326	32.5544	914
32.5749	326	32.5749	861
32.5954	317	32.5954	882
32.6158	285	32.6158	866
32.6363	319	32.6363	888
32.6567	301	32.6567	894
32.6772	331	32.6772	946
32.6976	335	32.6976	898
32.7181	286	32.7181	907
32.7385	328	32.7385	879
32.759	263	32.759	877
32.7794	321	32.7794	926
32.7999	281	32.7999	881
32.8204	318	32.8204	894
32.8408	312	32.8408	869
32.8613	302	32.8613	901
32.8817	315	32.8817	876
32.9022	329	32.9022	898
32.9226	328	32.9226	898
32.9431	308	32.9431	878
32.9636	320	32.9636	877
32.984	299	32.984	908
33.0045	284	33.0045	864
33.0249	317	33.0249	930
33.0454	296	33.0454	845
33.0658	296	33.0658	895
33.0863	303	33.0863	873
33.1067	313	33.1067	869
33.1272	300	33.1272	841
33.1477	326	33.1477	864
33.1681	285	33.1681	888
33.1886	305	33.1886	858
33.209	325	33.209	849
33.2295	296	33.2295	850
33.2499	309	33.2499	854
33.2704	289	33.2704	870
33.2908	328	33.2908	887
33.3113	327	33.3113	846
33.3318	302	33.3318	873
33.3522	305	33.3522	883
33.3727	291	33.3727	857
33.3931	289	33.3931	842
33.4136	293	33.4136	852
33.434	312	33.434	893
33.4545	299	33.4545	891
33.475	306	33.475	859
33.4954	287	33.4954	855
33.5159	292	33.5159	846
33.5363	297	33.5363	899
33.5568	299	33.5568	846
33.5772	279	33.5772	865
33.5977	314	33.5977	863
33.6182	301	33.6182	827
33.6386	328	33.6386	872
33.6591	294	33.6591	859
33.6795	325	33.6795	894
33.7	300	33.7	889
33.7204	340	33.7204	891
33.7409	336	33.7409	904
33.7614	300	33.7614	875
33.7818	292	33.7818	893
33.8023	315	33.8023	897
33.8227	350	33.8227	878
33.8432	341	33.8432	891
33.8636	308	33.8636	899
33.8841	342	33.8841	895
33.9045	332	33.9045	900
33.925	388	33.925	879
33.9455	332	33.9455	871
33.9659	333	33.9659	893
33.9864	333	33.9864	890
34.0068	325	34.0068	877
34.0273	317	34.0273	884
34.0477	301	34.0477	867
34.0682	292	34.0682	851
34.0887	314	34.0887	885
34.1091	350	34.1091	864
34.1296	323	34.1296	855
34.15	295	34.15	828
34.1705	293	34.1705	899
34.1909	292	34.1909	865
34.2114	325	34.2114	880
34.2318	294	34.2318	857
34.2523	266	34.2523	875
34.2728	285	34.2728	845
34.2932	324	34.2932	834
34.3137	284	34.3137	850
34.3341	288	34.3341	834
34.3546	299	34.3546	825
34.375	286	34.375	839
34.3955	300	34.3955	846
34.416	279	34.416	828
34.4364	272	34.4364	869
34.4569	307	34.4569	822
34.4773	268	34.4773	862
34.4978	276	34.4978	860
34.5182	266	34.5182	840
34.5387	274	34.5387	882
34.5591	241	34.5591	821
34.5796	269	34.5796	821
34.6001	311	34.6001	848
34.6205	264	34.6205	842
34.641	269	34.641	850
34.6614	266	34.6614	875
34.6819	291	34.6819	847
34.7023	258	34.7023	830
34.7228	287	34.7228	824
34.7432	290	34.7432	831
34.7637	268	34.7637	850
34.7842	278	34.7842	845
34.8046	300	34.8046	837
34.8251	251	34.8251	854
34.8455	273	34.8455	858
34.866	277	34.866	850
34.8864	254	34.8864	844
34.9069	278	34.9069	838
34.9273	283	34.9273	824
34.9478	291	34.9478	850
34.9683	311	34.9683	851
34.9887	236	34.9887	862
35.0092	263	35.0092	844
35.0296	258	35.0296	832
35.0501	276	35.0501	866
35.0705	282	35.0705	838
35.091	255	35.091	868
35.1114	262	35.1114	838
35.1319	264	35.1319	845
35.1524	246	35.1524	840
35.1728	266	35.1728	836
35.1933	261	35.1933	853
35.2137	269	35.2137	828
35.2342	253	35.2342	827
35.2546	293	35.2546	867
35.2751	287	35.2751	856
35.2956	286	35.2956	863
35.316	303	35.316	852
35.3365	269	35.3365	822
35.3569	279	35.3569	862
35.3774	272	35.3774	844
35.3978	274	35.3978	859
35.4183	263	35.4183	825
35.4387	267	35.4387	864
35.4592	286	35.4592	847
35.4797	281	35.4797	849
35.5001	263	35.5001	832
35.5206	286	35.5206	842
35.541	260	35.541	849
35.5615	272	35.5615	835
35.5819	283	35.5819	853
35.6024	282	35.6024	845
35.6229	286	35.6229	809
35.6433	293	35.6433	856
35.6638	287	35.6638	818
35.6842	257	35.6842	839
35.7047	256	35.7047	837
35.7251	303	35.7251	835
35.7456	284	35.7456	854
35.766	277	35.766	824
35.7865	282	35.7865	820
35.807	284	35.807	849
35.8274	265	35.8274	861
35.8479	251	35.8479	841
35.8683	280	35.8683	839
35.8888	260	35.8888	830
35.9092	300	35.9092	841
35.9297	283	35.9297	841
35.9502	271	35.9502	869
35.9706	261	35.9706	820
35.9911	274	35.9911	851
36.0115	255	36.0115	821
36.032	277	36.032	828
36.0524	279	36.0524	890
36.0729	289	36.0729	831
36.0934	272	36.0934	818
36.1138	293	36.1138	872
36.1343	259	36.1343	827
36.1547	283	36.1547	841
36.1752	287	36.1752	874
36.1956	280	36.1956	851
36.2161	302	36.2161	818
36.2365	264	36.2365	856
36.257	285	36.257	833
36.2775	297	36.2775	834
36.2979	283	36.2979	853
36.3184	290	36.3184	825
36.3388	275	36.3388	827
36.3593	270	36.3593	854
36.3797	289	36.3797	860
36.4002	266	36.4002	838
36.4207	282	36.4207	842
36.4411	290	36.4411	862
36.4616	279	36.4616	832
36.482	298	36.482	879
36.5025	294	36.5025	857
36.5229	312	36.5229	857
36.5434	239	36.5434	918
36.5638	303	36.5638	880
36.5843	278	36.5843	845
36.6048	261	36.6048	869
36.6252	282	36.6252	894
36.6457	281	36.6457	870
36.6661	328	36.6661	903
36.6866	269	36.6866	864
36.707	313	36.707	890
36.7275	269	36.7275	923
36.748	314	36.748	917
36.7684	275	36.7684	898
36.7889	270	36.7889	900
36.8093	288	36.8093	853
36.8298	303	36.8298	884
36.8502	274	36.8502	891
36.8707	282	36.8707	902
36.8911	282	36.8911	905
36.9116	292	36.9116	882
36.932	319	36.932	899
36.9525	304	36.9525	864
36.973	271	36.973	866
36.9934	301	36.9934	875
37.0139	289	37.0139	890
37.0343	289	37.0343	907
37.0548	312	37.0548	891
37.0752	266	37.0752	889
37.0957	288	37.0957	900
37.1162	266	37.1162	886
37.1366	278	37.1366	859
37.1571	309	37.1571	878
37.1775	305	37.1775	852
37.198	280	37.198	870
37.2184	291	37.2184	883
37.2389	310	37.2389	889
37.2593	284	37.2593	855
37.2798	301	37.2798	867
37.3003	308	37.3003	862
37.3207	298	37.3207	887
37.3412	260	37.3412	840
37.3616	256	37.3616	852
37.3821	295	37.3821	866
37.4025	279	37.4025	848
37.423	307	37.423	871
37.4434	256	37.4434	862
37.4639	329	37.4639	811
37.4844	290	37.4844	831
37.5048	289	37.5048	837
37.5253	289	37.5253	850
37.5457	314	37.5457	860
37.5662	285	37.5662	874
37.5866	296	37.5866	867
37.6071	267	37.6071	892
37.6276	290	37.6276	840
37.648	290	37.648	812
37.6685	272	37.6685	818
37.6889	273	37.6889	856
37.7094	274	37.7094	826
37.7298	264	37.7298	837
37.7503	281	37.7503	823
37.7708	286	37.7708	819
37.7912	253	37.7912	823
37.8117	309	37.8117	821
37.8321	261	37.8321	854
37.8526	279	37.8526	850
37.873	285	37.873	831
37.8935	272	37.8935	825
37.9139	289	37.9139	846
37.9344	293	37.9344	822
37.9549	279	37.9549	859
37.9753	266	37.9753	826
37.9958	290	37.9958	850
38.0162	276	38.0162	862
38.0367	273	38.0367	797
38.0571	264	38.0571	817
38.0776	271	38.0776	820
38.0981	294	38.0981	846
38.1185	320	38.1185	819
38.139	265	38.139	844
38.1594	283	38.1594	838
38.1799	297	38.1799	844
38.2003	261	38.2003	832
38.2208	268	38.2208	855
38.2412	279	38.2412	872
38.2617	270	38.2617	829
38.2822	276	38.2822	823
38.3026	264	38.3026	842
38.3231	266	38.3231	860
38.3435	263	38.3435	825
38.364	285	38.364	850
38.3844	301	38.3844	818
38.4049	283	38.4049	845
38.4254	273	38.4254	888
38.4458	300	38.4458	847
38.4663	273	38.4663	836
38.4867	273	38.4867	829
38.5072	294	38.5072	829
38.5276	253	38.5276	808
38.5481	295	38.5481	863
38.5686	264	38.5686	860
38.589	258	38.589	866
38.6095	272	38.6095	820
38.6299	286	38.6299	849
38.6504	278	38.6504	820
38.6708	275	38.6708	861
38.6913	279	38.6913	859
38.7117	285	38.7117	838
38.7322	296	38.7322	866
38.7527	251	38.7527	838
38.7731	289	38.7731	838
38.7936	280	38.7936	860
38.814	305	38.814	834
38.8345	273	38.8345	808
38.8549	283	38.8549	787
38.8754	273	38.8754	831
38.8958	290	38.8958	845
38.9163	270	38.9163	837
38.9368	262	38.9368	850
38.9572	286	38.9572	871
38.9777	328	38.9777	856
38.9981	293	38.9981	825
39.0186	322	39.0186	827
39.039	303	39.039	864
39.0595	266	39.0595	815
39.0799	282	39.0799	800
39.1004	275	39.1004	843
39.1209	322	39.1209	822
39.1413	266	39.1413	797
39.1618	276	39.1618	826
39.1822	305	39.1822	849
39.2027	274	39.2027	807
39.2231	301	39.2231	846
39.2436	277	39.2436	851
39.264	277	39.264	846
39.2845	297	39.2845	856
39.305	276	39.305	837
39.3254	288	39.3254	886
39.3459	272	39.3459	846
39.3663	279	39.3663	840
39.3868	317	39.3868	826
39.4072	297	39.4072	807
39.4277	272	39.4277	856
39.4482	269	39.4482	794
39.4686	271	39.4686	843
39.4891	272	39.4891	831
39.5095	279	39.5095	838
39.53	283	39.53	859
39.5504	260	39.5504	843
39.5709	302	39.5709	820
39.5913	258	39.5913	821
39.6118	284	39.6118	826
39.6323	245	39.6323	819
39.6527	270	39.6527	848
39.6732	285	39.6732	839
39.6936	302	39.6936	812
39.7141	261	39.7141	851
39.7345	298	39.7345	838
39.755	262	39.755	821
39.7755	311	39.7755	849
39.7959	257	39.7959	848
39.8164	287	39.8164	832
39.8368	256	39.8368	802
39.8573	252	39.8573	827
39.8777	301	39.8777	809
39.8982	294	39.8982	869
39.9186	282	39.9186	880
39.9391	279	39.9391	834
39.9596	296	39.9596	826
39.98	277	39.98	825
40.0005	266	40.0005	804
40.0209	250	40.0209	809
40.0414	280	40.0414	850
40.0618	285	40.0618	832
40.0823	270	40.0823	851
40.1028	255	40.1028	868
40.1232	284	40.1232	892
40.1437	275	40.1437	804
40.1641	269	40.1641	850
40.1846	255	40.1846	838
40.205	279	40.205	823
40.2255	295	40.2255	819
40.246	281	40.246	829
40.2664	295	40.2664	829
40.2869	319	40.2869	853
40.3073	314	40.3073	851
40.3278	286	40.3278	833
40.3482	288	40.3482	847
40.3687	290	40.3687	837
40.3891	301	40.3891	805
40.4096	301	40.4096	865
40.4301	301	40.4301	816
40.4505	319	40.4505	829
40.471	293	40.471	876
40.4914	273	40.4914	858
40.5119	280	40.5119	894
40.5323	316	40.5323	909
40.5528	301	40.5528	850
40.5733	299	40.5733	887
40.5937	307	40.5937	881
40.6142	335	40.6142	855
40.6346	312	40.6346	868
40.6551	310	40.6551	889
40.6755	315	40.6755	878
40.696	273	40.696	869
40.7164	331	40.7164	871
40.7369	296	40.7369	900
40.7574	307	40.7574	883
40.7778	300	40.7778	861
40.7983	320	40.7983	834
40.8187	310	40.8187	861
40.8392	278	40.8392	872
40.8596	318	40.8596	825
40.8801	276	40.8801	872
40.9006	296	40.9006	857
40.921	284	40.921	860
40.9415	293	40.9415	878
40.9619	300	40.9619	848
40.9824	316	40.9824	843
41.0028	289	41.0028	868
41.0233	322	41.0233	805
41.0437	285	41.0437	829
41.0642	292	41.0642	838
41.0847	305	41.0847	831
41.1051	289	41.1051	841
41.1256	286	41.1256	881
41.146	280	41.146	844
41.1665	288	41.1665	849
41.1869	278	41.1869	868
41.2074	295	41.2074	832
41.2278	282	41.2278	879
41.2483	290	41.2483	837
41.2688	307	41.2688	837
41.2892	266	41.2892	814
41.3097	279	41.3097	799
41.3301	278	41.3301	805
41.3506	291	41.3506	862
41.371	300	41.371	869
41.3915	294	41.3915	869
41.4119	337	41.4119	845
41.4324	276	41.4324	834
41.4529	319	41.4529	851
41.4733	296	41.4733	813
41.4938	279	41.4938	839
41.5142	327	41.5142	822
41.5347	322	41.5347	848
41.5551	283	41.5551	819
41.5756	287	41.5756	864
41.596	281	41.596	848
41.6165	282	41.6165	801
41.637	291	41.637	851
41.6574	276	41.6574	859
41.6779	306	41.6779	869
41.6983	302	41.6983	826
41.7188	309	41.7188	871
41.7392	306	41.7392	882
41.7597	292	41.7597	848
41.7802	314	41.7802	829
41.8006	285	41.8006	845
41.8211	332	41.8211	915
41.8415	298	41.8415	849
41.862	314	41.862	894
41.8824	312	41.8824	851
41.9029	290	41.9029	825
41.9233	337	41.9233	816
41.9438	336	41.9438	842
41.9643	291	41.9643	871
41.9847	302	41.9847	817
42.0052	291	42.0052	861
42.0256	280	42.0256	852
42.0461	303	42.0461	838
42.0665	272	42.0665	839
42.087	296	42.087	805
42.1075	304	42.1075	883
42.1279	304	42.1279	841
42.1484	263	42.1484	845
42.1688	315	42.1688	845
42.1893	295	42.1893	862
42.2097	287	42.2097	852
42.2302	312	42.2302	863
42.2507	283	42.2507	826
42.2711	332	42.2711	801
42.2916	292	42.2916	837
42.312	292	42.312	836
42.3325	284	42.3325	844
42.3529	285	42.3529	840
42.3734	306	42.3734	835
42.3938	272	42.3938	861
42.4143	306	42.4143	823
42.4348	277	42.4348	837
42.4552	300	42.4552	850
42.4757	309	42.4757	873
42.4961	277	42.4961	890
42.5166	276	42.5166	829
42.537	277	42.537	818
42.5575	272	42.5575	822
42.578	277	42.578	828
42.5984	295	42.5984	823
42.6189	304	42.6189	835
42.6393	299	42.6393	845
42.6598	260	42.6598	831
42.6802	273	42.6802	862
42.7007	300	42.7007	825
42.7211	292	42.7211	835
42.7416	281	42.7416	834
42.7621	287	42.7621	826
42.7825	303	42.7825	861
42.803	275	42.803	846
42.8234	303	42.8234	827
42.8439	311	42.8439	836
42.8643	330	42.8643	854
42.8848	285	42.8848	853
42.9053	331	42.9053	842
42.9257	278	42.9257	861
42.9462	290	42.9462	880
42.9666	297	42.9666	844
42.9871	291	42.9871	803
43.0075	291	43.0075	870
43.028	291	43.028	814
43.0484	285	43.0484	853
43.0689	302	43.0689	810
43.0894	312	43.0894	845
43.1098	304	43.1098	834
43.1303	299	43.1303	861
43.1507	318	43.1507	864
43.1712	283	43.1712	867
43.1916	305	43.1916	828
43.2121	312	43.2121	867
43.2326	319	43.2326	848
43.253	270	43.253	855
43.2735	322	43.2735	835
43.2939	320	43.2939	811
43.3144	305	43.3144	837
43.3348	264	43.3348	838
43.3553	297	43.3553	847
43.3757	300	43.3757	812
43.3962	294	43.3962	862
43.4166	299	43.4166	867
43.4371	294	43.4371	867
43.4576	308	43.4576	838
43.478	319	43.478	878
43.4985	301	43.4985	867
43.5189	299	43.5189	858
43.5394	318	43.5394	860
43.5598	311	43.5598	850
43.5803	285	43.5803	832
43.6008	322	43.6008	838
43.6212	268	43.6212	895
43.6417	284	43.6417	859
43.6621	330	43.6621	882
43.6826	340	43.6826	840
43.703	331	43.703	917
43.7235	305	43.7235	857
43.7439	324	43.7439	833
43.7644	316	43.7644	890
43.7849	339	43.7849	846
43.8053	324	43.8053	860
43.8258	300	43.8258	851
43.8462	331	43.8462	853
43.8667	298	43.8667	896
43.8871	347	43.8871	857
43.9076	310	43.9076	898
43.9281	324	43.9281	881
43.9485	331	43.9485	876
43.969	338	43.969	865
43.9894	335	43.9894	893
44.0099	333	44.0099	864
44.0303	342	44.0303	873
44.0508	317	44.0508	887
44.0712	333	44.0712	874
44.0917	338	44.0917	856
44.1122	347	44.1122	915
44.1326	322	44.1326	903
44.1531	365	44.1531	871
44.1735	351	44.1735	898
44.194	378	44.194	902
44.2144	356	44.2144	939
44.2349	381	44.2349	1013
44.2554	406	44.2554	978
44.2758	438	44.2758	996
44.2963	485	44.2963	1080
44.3167	504	44.3167	1138
44.3372	524	44.3372	1230
44.3576	650	44.3576	1392
44.3781	735	44.3781	1644
44.3986	790	44.3986	2115
44.419	912	44.419	2611
44.4395	1038	44.4395	3109
44.4599	1128	44.4599	3579
44.4804	1241	44.4804	3377
44.5008	1386	44.5008	2922
44.5213	1479	44.5213	2406
44.5417	1437	44.5417	2240
44.5622	1389	44.5622	2306
44.5827	1041	44.5827	2360
44.6031	929	44.6031	2034
44.6236	841	44.6236	1615
44.644	819	44.644	1328
44.6645	820	44.6645	1128
44.6849	631	44.6849	1070
44.7054	483	44.7054	978
44.7258	426	44.7258	920
44.7463	417	44.7463	922
44.7668	344	44.7668	890
44.7872	332	44.7872	886
44.8077	362	44.8077	888
44.8281	313	44.8281	874
44.8486	303	44.8486	841
44.869	319	44.869	825
44.8895	302	44.8895	866
44.91	322	44.91	845
44.9304	326	44.9304	852
44.9509	280	44.9509	838
44.9713	254	44.9713	832
44.9918	319	44.9918	852
45.0122	293	45.0122	841
45.0327	289	45.0327	847
45.0532	308	45.0532	848
45.0736	309	45.0736	850
45.0941	315	45.0941	849
45.1145	291	45.1145	849
45.135	285	45.135	817
45.1554	305	45.1554	850
45.1759	311	45.1759	834
45.1963	297	45.1963	847
45.2168	301	45.2168	846
45.2373	271	45.2373	843
45.2577	304	45.2577	835
45.2782	327	45.2782	857
45.2986	311	45.2986	886
45.3191	274	45.3191	866
45.3395	304	45.3395	794
45.36	281	45.36	775
45.3804	303	45.3804	831
45.4009	265	45.4009	813
45.4214	257	45.4214	841
45.4418	274	45.4418	822
45.4623	263	45.4623	827
45.4827	298	45.4827	831
45.5032	308	45.5032	820
45.5236	295	45.5236	791
45.5441	321	45.5441	795
45.5645	256	45.5645	807
45.585	256	45.585	844
45.6055	273	45.6055	840
45.6259	269	45.6259	837
45.6464	270	45.6464	817
45.6668	277	45.6668	812
45.6873	296	45.6873	846
45.7077	287	45.7077	852
45.7282	293	45.7282	794
45.7486	274	45.7486	810
45.7691	279	45.7691	830
45.7896	297	45.7896	806
45.81	278	45.81	849
45.8305	306	45.8305	825
45.8509	260	45.8509	830
45.8714	265	45.8714	790
[truncated: 1,669 more rows]

## Sheet: Fig 3g
		Overpotential(mV)	Tafel slope
	1	23	44
	3.5	100	65
	6	58	34.3
	8.5	257	98
	11	30.8	40
	13.5	81	55.5
	16	106	60
	18.5	123	83
	21	117	85.4
	23.5	122	54.8
	26	60.8	67.5
	28.5	50	41.9
	31	151	59
	33.5	69	42.1
	36	270	78
	38.5	114	117
	41	35	30
	43.5	39	53
	46	37	53.9
	48.5	57	74.2
	51	34	41
	53.5	113	67.6
	56	22	76

[truncated: 55 more sheets: Fig 3h, Fig 4b, Fig 4c, Fig 4e, Fig 4f, Fig 4g, Fig 4h, Fig 4i, Supplementary Fig 4, Supplementary Fig 6, Supplementary Fig 7a, Supplementary Fig 8a, Supplementary Fig 8b, Supplementary Fig 13a, Supplementary Fig 13b, Supplementary Fig 14, Supplementary Fig 15a, Supplementary Fig 15b, Supplementary Fig 16, Supplementary Fig 17 …]
